# Supplementary material for: The impact of innate immunity on malaria parasite infection dynamics in rodent models
Source: Front Immunol. 2023 Aug 14;14:1171176. doi: 10.3389/fimmu.2023.1171176 (PMC10461630; doi:10.3389/fimmu.2023.1171176)
Supplement: Supplementary file 2 [file Table_1.xlsx]

## Sheet: Variable description
Variable	Description
Studies	First author followed by date and Fig/Table (i.e. experiment) from which the data were extracted
ID_art	Article ID: first author followed by date
Injection	Route of injection (IP: intrapereteneal; IV intravenous)
ESh	Absolute Cohen's h value
Time2	Days from first peak infection
cAge_median	Centred median age of host in weeks
cLOGDose_Parasites	Centred log10 transformed dose of injection
Host_sex	Female, male or unknown/mixed
Sample_size_treatment	Sample size for treatment group (if article reported a range, minimum was recorded)
Sample_size_control	Sample size for control group (if article reported a range minimum was recorded)
Parasitemia_Control	Extracted parasitemia % from the control group
Parasitemia_Treatment	Extracted parasitemia % from the treatment group
Host_strain	Mouse strain names
Lineage	Cell lineage target of manipulation (lymphoid, myeloid or both)
Input_output	Position in signalling network (receptor to transcription factor (termed input) or downstream targets of transcription factors (termed output))
Methodology	Type of immune manipulation (genetic modification (GM), drug administration, surgery, cell transfer or mixed (any combination of these four categories))
Inflammatory_regulatory_trafficking	Effector function (inflammatory, regulatory or involved in control of cell trafficking)
Cytokinechemokinecc_receptor	Cytokines/chemokines or their receptors
Manipul_comp	Manipulated component
rawES	Raw Cohen's h values
Var	Cohen's h variance

## Sheet: P. chabaudi
Studies	ID_art	Sample_size_treatment	Sample_size_control	Parasitemia_Control	Parasitemia_Treatment	ESh	Time2	rawES	Var	Injection	Lineage	Input_output	Methodology	Inflammatory_regulatory_trafficking	Cytokinechemokinecc_receptor	cAge_median	cLOGDose_Parasites	Host_sex	Host_strain	Manipul_comp
Stevenson_1990_Fig3	Stevenson_1990	5	5	3.2451	2.2869	0.058646	-4	0.058646	0.4	Ip	myeloid	output	GM	inflammatory	NA	NA	0.554244	UNKNOWN	C57BL_6	Complement_C5deficient
Stevenson_1990_Fig3	Stevenson_1990	5	5	29.1991	28.3759	0.0181817	-2	0.0181817	0.4	Ip	myeloid	output	GM	inflammatory	NA	NA	0.554244	UNKNOWN	C57BL_6	Complement_C5deficient
Stevenson_1990_Fig3	Stevenson_1990	5	5	45.902	45.9319	0.000600004	0	-0.000600004	0.4	Ip	myeloid	output	GM	inflammatory	NA	NA	0.554244	UNKNOWN	C57BL_6	Complement_C5deficient
Fontana_a2016_Fig4B	Fontana_a2016	5	5	1.7223	0.8909	0.0741758	-4	0.0741758	0.4	NA	myeloid	output	Drug	regulatory	cc	0.702492	0.554244	FEMALE	C57BL_6	MCSF
Fontana_a2016_Fig4B	Fontana_a2016	5	5	4.9889	4.2762	0.033932	-3	0.033932	0.4	NA	myeloid	output	Drug	regulatory	cc	0.702492	0.554244	FEMALE	C57BL_6	MCSF
Fontana_a2016_Fig4B	Fontana_a2016	5	5	8.9681	8.6711	0.0104736	-2	0.0104736	0.4	NA	myeloid	output	Drug	regulatory	cc	0.702492	0.554244	FEMALE	C57BL_6	MCSF
Fontana_a2016_Fig4B	Fontana_a2016	5	5	17.2829	20.6088	0.0849457	-1	-0.0849457	0.4	NA	myeloid	output	Drug	regulatory	cc	0.702492	0.554244	FEMALE	C57BL_6	MCSF
Fontana_a2016_Fig4B	Fontana_a2016	5	5	19.8367	27.2012	0.174121	0	-0.174121	0.4	NA	myeloid	output	Drug	regulatory	cc	0.702492	0.554244	FEMALE	C57BL_6	MCSF
Fontana_a2016_FIG5A	Fontana_a2016	9	14	1.8711	5.7027	0.20783	-4	-0.20783	0.18254	NA	myeloid	output	GM	regulatory	cc	0.702492	0.554244	FEMALE	C57BL_6	MCSF
Fontana_a2016_FIG5A	Fontana_a2016	9	14	5.0831	8.4487	0.135022	-3	-0.135022	0.18254	NA	myeloid	output	GM	regulatory	cc	0.702492	0.554244	FEMALE	C57BL_6	MCSF
Fontana_a2016_FIG5A	Fontana_a2016	9	14	13.0589	15.8032	0.0781764	-2	-0.0781764	0.18254	NA	myeloid	output	GM	regulatory	cc	0.702492	0.554244	FEMALE	C57BL_6	MCSF
Fontana_a2016_FIG5A	Fontana_a2016	9	14	18.2904	20.6723	0.0601656	-1	-0.0601656	0.18254	NA	myeloid	output	GM	regulatory	cc	0.702492	0.554244	FEMALE	C57BL_6	MCSF
Fontana_a2016_FIG5A	Fontana_a2016	9	14	27.7161	31.3925	0.0806072	0	-0.0806072	0.18254	NA	myeloid	output	GM	regulatory	cc	0.702492	0.554244	FEMALE	C57BL_6	MCSF
VanderHeyde_2000_FIG2	VanderHeyde_2000	4	4	0.6072	0.3009	0.0462404	-4	0.0462404	0.5	Ip	myeloid	output	GM	inflammatory	NA	1.70249	0.554244	FEMALE	C57BL_6	NOS
VanderHeyde_2000_FIG2	VanderHeyde_2000	4	4	4.1443	4.8582	0.0344591	-2	-0.0344591	0.5	Ip	myeloid	output	GM	inflammatory	NA	1.70249	0.554244	FEMALE	C57BL_6	NOS
VanderHeyde_2000_FIG2	VanderHeyde_2000	4	4	11.9581	18.0299	0.170883	0	-0.170883	0.5	Ip	myeloid	output	GM	inflammatory	NA	1.70249	0.554244	FEMALE	C57BL_6	NOS
VanderHeyde_2000_FIG3	VanderHeyde_2000	4	4	1.4188	0.8075	0.058829	-3	0.058829	0.5	Ip	NA	output	GM	regulatory	NA	1.70249	0.554244	UNKNOWN	C57BL_6	NOS
VanderHeyde_2000_FIG3	VanderHeyde_2000	4	4	6.2216	4.7207	0.0661489	-1	0.0661489	0.5	Ip	NA	output	GM	regulatory	NA	1.70249	0.554244	UNKNOWN	C57BL_6	NOS
VanderHeyde_2000_FIG3	VanderHeyde_2000	4	4	6.6282	8.0586	0.0548989	0	-0.0548989	0.5	Ip	NA	output	GM	regulatory	NA	1.70249	0.554244	UNKNOWN	C57BL_6	NOS
VanderHeyde_2000_FIG4	VanderHeyde_2000	4	4	0.5022	0.8016	0.0374533	-4	-0.0374533	0.5	Ip	both	output	GM	inflammatory	NA	1.70249	0.554244	UNKNOWN	Other	NOS
VanderHeyde_2000_FIG4	VanderHeyde_2000	4	4	3.404	3.9341	0.0282147	-2	-0.0282147	0.5	Ip	both	output	GM	inflammatory	NA	1.70249	0.554244	UNKNOWN	Other	NOS
VanderHeyde_2000_FIG4	VanderHeyde_2000	4	4	7.9242	8.6621	0.0267632	0	-0.0267632	0.5	Ip	both	output	GM	inflammatory	NA	1.70249	0.554244	UNKNOWN	Other	NOS
VanderHeyde_2000_FIG5A	VanderHeyde_2000	4	4	1.3159	1.1074	0.019075	-4	0.019075	0.5	Iv	myeloid	output	Mixed	inflammatory	NA	1.70249	0.554244	UNKNOWN	C57BL_6	NOS
VanderHeyde_2000_FIG5A	VanderHeyde_2000	4	4	11.5194	9.9195	0.0517501	-2	0.0517501	0.5	Iv	myeloid	output	Mixed	inflammatory	NA	1.70249	0.554244	UNKNOWN	C57BL_6	NOS
VanderHeyde_2000_FIG5A	VanderHeyde_2000	4	4	19.0221	1.322	0.672151	0	0.672151	0.5	Iv	myeloid	output	Mixed	inflammatory	NA	1.70249	0.554244	UNKNOWN	C57BL_6	NOS
VanderHeyde_2000_FIG5A.1	VanderHeyde_2000	4	4	1.3159	0.1995	0.140571	-4	0.140571	0.5	Iv	myeloid	output	Mixed	inflammatory	NA	1.70249	0.554244	UNKNOWN	C57BL_6	NOS
VanderHeyde_2000_FIG5A.1	VanderHeyde_2000	4	4	11.5194	0.6957	0.525552	-2	0.525552	0.5	Iv	myeloid	output	Mixed	inflammatory	NA	1.70249	0.554244	UNKNOWN	C57BL_6	NOS
VanderHeyde_2000_FIG5A.1	VanderHeyde_2000	4	4	19.0221	2.2135	0.603951	0	0.603951	0.5	Iv	myeloid	output	Mixed	inflammatory	NA	1.70249	0.554244	UNKNOWN	C57BL_6	NOS
VanderHeyde_2000_FIG5B	VanderHeyde_2000	4	4	0.2023	0.2006	0.000379144	-4	0.000379144	0.5	Iv	myeloid	output	Mixed	inflammatory	NA	1.70249	0.554244	UNKNOWN	C57BL_6	NOS
VanderHeyde_2000_FIG5B	VanderHeyde_2000	4	4	0.8117	0.7032	0.0125222	-2	0.0125222	0.5	Iv	myeloid	output	Mixed	inflammatory	NA	1.70249	0.554244	UNKNOWN	C57BL_6	NOS
VanderHeyde_2000_FIG5B	VanderHeyde_2000	4	4	2.213	1.8225	0.0278046	-1	0.0278046	0.5	Iv	myeloid	output	Mixed	inflammatory	NA	1.70249	0.554244	UNKNOWN	C57BL_6	NOS
VanderHeyde_2000_FIG5B	VanderHeyde_2000	4	4	2.7285	2.1723	0.0360322	0	0.0360322	0.5	Iv	myeloid	output	Mixed	inflammatory	NA	1.70249	0.554244	UNKNOWN	C57BL_6	NOS
Elased_1996_Fig1	Elased_1996	7	7	0.6242	0.7589	0.0162734	-4	-0.0162734	0.285714	Iv	both	output	Drug	inflammatory	cc	-0.297508	-1.44576	FEMALE	CD1	TNF
Elased_1996_Fig1	Elased_1996	7	7	8.4923	9.4954	0.0350748	-3	-0.0350748	0.285714	Iv	both	output	Drug	inflammatory	cc	-0.297508	-1.44576	FEMALE	CD1	TNF
Elased_1996_Fig1	Elased_1996	7	7	31.1351	28.6364	0.0545964	-2	0.0545964	0.285714	Iv	both	output	Drug	inflammatory	cc	-0.297508	-1.44576	FEMALE	CD1	TNF
Elased_1996_Fig1	Elased_1996	7	7	55.2776	NA	NA	-1	NA	0.285714	Iv	both	output	Drug	inflammatory	cc	-0.297508	-1.44576	FEMALE	CD1	TNF
Elased_1996_Fig1	Elased_1996	7	7	56.1683	55.3887	0.0156973	0	0.0156973	0.285714	Iv	both	output	Drug	inflammatory	cc	-0.297508	-1.44576	FEMALE	CD1	TNF
Elased_1996_Fig1.1	Elased_1996	7	7	0.6242	0.5135	0.0147367	-3	0.0147367	0.285714	Iv	both	output	Drug	inflammatory	cc	-0.297508	-1.44576	FEMALE	CD1	TNF
Elased_1996_Fig1.1	Elased_1996	7	7	8.4923	12.0361	0.117181	-2	-0.117181	0.285714	Iv	both	output	Drug	inflammatory	cc	-0.297508	-1.44576	FEMALE	CD1	TNF
Elased_1996_Fig1.1	Elased_1996	7	7	31.1351	49.338	0.373637	-1	-0.373637	0.285714	Iv	both	output	Drug	inflammatory	cc	-0.297508	-1.44576	FEMALE	CD1	TNF
Elased_1996_Fig1.1	Elased_1996	7	7	55.2776	60.1044	0.0977405	0	-0.0977405	0.285714	Iv	both	output	Drug	inflammatory	cc	-0.297508	-1.44576	FEMALE	CD1	TNF
Tsutsui_1998_FIG3B	Tsutsui_1998	6	6	1.0427	0.5716	0.0532291	-5	0.0532291	0.333333	Ip	both	NA	Drug	inflammatory	NA	-5.29751	-0.445756	FEMALE	C57BL10	IL2, IL4, IFNg
Tsutsui_1998_FIG3B	Tsutsui_1998	6	6	6.3577	10.4393	0.148213	-3	-0.148213	0.333333	Ip	both	NA	Drug	inflammatory	NA	-5.29751	-0.445756	FEMALE	C57BL10	IL2, IL4, IFNg
Tsutsui_1998_FIG3B	Tsutsui_1998	6	6	17.0209	32.8767	0.370722	-2	-0.370722	0.333333	Ip	both	NA	Drug	inflammatory	NA	-5.29751	-0.445756	FEMALE	C57BL10	IL2, IL4, IFNg
Tsutsui_1998_FIG3B	Tsutsui_1998	6	6	27.2146	51.5465	0.504102	-1	-0.504102	0.333333	Ip	both	NA	Drug	inflammatory	NA	-5.29751	-0.445756	FEMALE	C57BL10	IL2, IL4, IFNg
Tsutsui_1998_FIG3B	Tsutsui_1998	6	6	38.0351	59.542	0.433661	0	-0.433661	0.333333	Ip	both	NA	Drug	inflammatory	NA	-5.29751	-0.445756	FEMALE	C57BL10	IL2, IL4, IFNg
Tsutsui_1998_FIG3D	Tsutsui_1998	6	6	0.8004	0.7999	5.61214e-05	-4	5.61214e-05	0.333333	Ip	both	NA	Drug	inflammatory	NA	-5.29751	-0.445756	FEMALE	C57BL10	IL2, IL4, IFNg
Tsutsui_1998_FIG3D	Tsutsui_1998	6	6	6.24	5.0977	0.0494582	-3	0.0494582	0.333333	Ip	both	NA	Drug	inflammatory	NA	-5.29751	-0.445756	FEMALE	C57BL10	IL2, IL4, IFNg
Tsutsui_1998_FIG3D	Tsutsui_1998	6	6	17.0095	18.0248	0.026713	-2	-0.026713	0.333333	Ip	both	NA	Drug	inflammatory	NA	-5.29751	-0.445756	FEMALE	C57BL10	IL2, IL4, IFNg
Tsutsui_1998_FIG3D	Tsutsui_1998	6	6	38.9311	43.6265	0.0954096	0	-0.0954096	0.333333	Ip	both	NA	Drug	inflammatory	NA	-5.29751	-0.445756	FEMALE	C57BL10	IL2, IL4, IFNg
Tsutsui_1999_FIG5C	Tsutsui_1999	6	6	0.1045	1.5721	0.186764	-3	-0.186764	0.333333	Ip	both	output	Drug	regulatory	cc	-3.79751	-0.746786	UNKNOWN	C57BL10	TGF-b
Tsutsui_1999_FIG5C	Tsutsui_1999	6	6	2.7673	2.1803	0.0378574	-2	0.0378574	0.333333	Ip	both	output	Drug	regulatory	cc	-3.79751	-0.746786	UNKNOWN	C57BL10	TGF-b
Tsutsui_1999_FIG5C	Tsutsui_1999	6	6	16.8738	9.8312	0.20876	-1	0.20876	0.333333	Ip	both	output	Drug	regulatory	cc	-3.79751	-0.746786	UNKNOWN	C57BL10	TGF-b
Tsutsui_1999_FIG5C	Tsutsui_1999	6	6	30.5417	36.8513	0.133623	0	-0.133623	0.333333	Ip	both	output	Drug	regulatory	cc	-3.79751	-0.746786	UNKNOWN	C57BL10	TGF-b
Tsutsui_1999_FIG6	Tsutsui_1999	6	6	0.3946	0.9764	0.0722318	-4	-0.0722318	0.333333	Ip	both	output	Drug	regulatory	cc	-3.79751	-0.746786	UNKNOWN	Balb_c	TGF-b
Tsutsui_1999_FIG6	Tsutsui_1999	6	6	9.1426	1.5784	0.362416	-3	0.362416	0.333333	Ip	both	output	Drug	regulatory	cc	-3.79751	-0.746786	UNKNOWN	Balb_c	TGF-b
Tsutsui_1999_FIG6	Tsutsui_1999	6	6	23.7093	8.2911	0.432969	-2	0.432969	0.333333	Ip	both	output	Drug	regulatory	cc	-3.79751	-0.746786	UNKNOWN	Balb_c	TGF-b
Tsutsui_1999_FIG6	Tsutsui_1999	6	6	49.9118	20.53	0.628552	-1	0.628552	0.333333	Ip	both	output	Drug	regulatory	cc	-3.79751	-0.746786	UNKNOWN	Balb_c	TGF-b
Tsutsui_1999_FIG6	Tsutsui_1999	6	6	61.5694	37.4234	0.487767	0	0.487767	0.333333	Ip	both	output	Drug	regulatory	cc	-3.79751	-0.746786	UNKNOWN	Balb_c	TGF-b
Su_2002_FIG1	Su_2002	5	5	0.0809	0.0796	0.000459091	-5	0.000459091	0.4	Ip	lymphoid	output	GM	inflammatory	cc	0.702492	0.554244	FEMALE	C57BL_6	IL-12p40
Su_2002_FIG1	Su_2002	5	5	1.5784	4.0275	0.152182	-4	-0.152182	0.4	Ip	lymphoid	output	GM	inflammatory	cc	0.702492	0.554244	FEMALE	C57BL_6	IL-12p40
Su_2002_FIG1	Su_2002	5	5	5.874	10.3049	0.163994	-3	-0.163994	0.4	Ip	lymphoid	output	GM	inflammatory	cc	0.702492	0.554244	FEMALE	C57BL_6	IL-12p40
Su_2002_FIG1	Su_2002	5	5	16.3486	21.9439	0.142555	-2	-0.142555	0.4	Ip	lymphoid	output	GM	inflammatory	cc	0.702492	0.554244	FEMALE	C57BL_6	IL-12p40
Su_2002_FIG1	Su_2002	5	5	31.9515	44.3085	0.255231	-1	-0.255231	0.4	Ip	lymphoid	output	GM	inflammatory	cc	0.702492	0.554244	FEMALE	C57BL_6	IL-12p40
Su_2002_FIG1	Su_2002	5	5	33.3319	45.2237	0.244195	0	-0.244195	0.4	Ip	lymphoid	output	GM	inflammatory	cc	0.702492	0.554244	FEMALE	C57BL_6	IL-12p40
Su_2002_FIG1.1	Su_2002	5	5	0.0809	0.7809	0.120074	-5	-0.120074	0.4	Ip	lymphoid	output	GM	inflammatory	cc	0.702492	0.554244	FEMALE	C57BL_6	IFNg
Su_2002_FIG1.1	Su_2002	5	5	1.5784	4.2606	0.163879	-4	-0.163879	0.4	Ip	lymphoid	output	GM	inflammatory	cc	0.702492	0.554244	FEMALE	C57BL_6	IFNg
Su_2002_FIG1.1	Su_2002	5	5	5.874	NA	NA	-3	NA	0.4	Ip	lymphoid	output	GM	inflammatory	cc	0.702492	0.554244	FEMALE	C57BL_6	IFNg
Su_2002_FIG1.1	Su_2002	5	5	16.3486	26.1398	0.240825	-2	-0.240825	0.4	Ip	lymphoid	output	GM	inflammatory	cc	0.702492	0.554244	FEMALE	C57BL_6	IFNg
Su_2002_FIG1.1	Su_2002	5	5	31.9515	48.9701	0.348708	-1	-0.348708	0.4	Ip	lymphoid	output	GM	inflammatory	cc	0.702492	0.554244	FEMALE	C57BL_6	IFNg
Su_2002_FIG1.1	Su_2002	5	5	33.3319	55.2475	0.445011	0	-0.445011	0.4	Ip	lymphoid	output	GM	inflammatory	cc	0.702492	0.554244	FEMALE	C57BL_6	IFNg
Su_2002_Fig4	Su_2002	5	5	0.498	1.5602	0.109215	-5	-0.109215	0.4	Ip	myeloid	input	GM	regulatory	NA	0.702492	0.554244	FEMALE	C57BL_6	Scavenger_receptors
Su_2002_Fig4	Su_2002	5	5	8.2988	11.4855	0.107066	-3	-0.107066	0.4	Ip	myeloid	input	GM	regulatory	NA	0.702492	0.554244	FEMALE	C57BL_6	Scavenger_receptors
Su_2002_Fig4	Su_2002	5	5	14.5218	19.7018	0.137902	-2	-0.137902	0.4	Ip	myeloid	input	GM	regulatory	NA	0.702492	0.554244	FEMALE	C57BL_6	Scavenger_receptors
Su_2002_Fig4	Su_2002	5	5	28.713	26.1908	0.0565304	-1	0.0565304	0.4	Ip	myeloid	input	GM	regulatory	NA	0.702492	0.554244	FEMALE	C57BL_6	Scavenger_receptors
Su_2002_Fig4	Su_2002	5	5	32.4143	28.8298	0.077798	0	0.077798	0.4	Ip	myeloid	input	GM	regulatory	NA	0.702492	0.554244	FEMALE	C57BL_6	Scavenger_receptors
Su_2002_FIG5	Su_2002	5	5	1.4098	3.2386	0.123862	-4	-0.123862	0.4	Iv	both	input	Drug	inflammatory	NA	0.702492	-1.44576	FEMALE	C57BL_6	Scavenger_receptors
Su_2002_FIG5	Su_2002	5	5	5.8739	10.1418	0.158615	-3	-0.158615	0.4	Iv	both	input	Drug	inflammatory	NA	0.702492	-1.44576	FEMALE	C57BL_6	Scavenger_receptors
Su_2002_FIG5	Su_2002	5	5	10.9484	20.7029	0.270275	-2	-0.270275	0.4	Iv	both	input	Drug	inflammatory	NA	0.702492	-1.44576	FEMALE	C57BL_6	Scavenger_receptors
Su_2002_FIG5	Su_2002	5	5	21.7125	39.1892	0.383405	-1	-0.383405	0.4	Iv	both	input	Drug	inflammatory	NA	0.702492	-1.44576	FEMALE	C57BL_6	Scavenger_receptors
Su_2002_FIG5	Su_2002	5	5	27.8024	47.9213	0.418418	0	-0.418418	0.4	Iv	both	input	Drug	inflammatory	NA	0.702492	-1.44576	FEMALE	C57BL_6	Scavenger_receptors
Su_2002_FIG5.1	Su_2002	5	5	1.4098	1.4098	0	-4	0	0.4	Iv	both	input	Drug	inflammatory	NA	0.702492	-1.44576	FEMALE	C57BL_6	Scavenger_receptors
Su_2002_FIG5.1	Su_2002	5	5	5.8739	6.2805	0.0170211	-3	-0.0170211	0.4	Iv	both	input	Drug	inflammatory	NA	0.702492	-1.44576	FEMALE	C57BL_6	Scavenger_receptors
Su_2002_FIG5.1	Su_2002	5	5	10.9484	12.371	0.0443453	-2	-0.0443453	0.4	Iv	both	input	Drug	inflammatory	NA	0.702492	-1.44576	FEMALE	C57BL_6	Scavenger_receptors
Su_2002_FIG5.1	Su_2002	5	5	21.7125	22.5253	0.019584	-1	-0.019584	0.4	Iv	both	input	Drug	inflammatory	NA	0.702492	-1.44576	FEMALE	C57BL_6	Scavenger_receptors
Su_2002_FIG5.1	Su_2002	5	5	27.8024	32.2732	0.0975866	0	-0.0975866	0.4	Iv	both	input	Drug	inflammatory	NA	0.702492	-1.44576	FEMALE	C57BL_6	Scavenger_receptors
Batchelder_2003_FIG1	Batchelder_2003	4	4	1.66425	3.05872	0.0928597	-4	-0.0928597	0.5	Ip	lymphoid	output	GM	regulatory	cc	2.20249	0.554244	UNKNOWN	C57BL_6	IL-2, IFNy
Batchelder_2003_FIG1	Batchelder_2003	4	4	5.44482	14.8874	0.321217	-2	-0.321217	0.5	Ip	lymphoid	output	GM	regulatory	cc	2.20249	0.554244	UNKNOWN	C57BL_6	IL-2, IFNy
Batchelder_2003_FIG1	Batchelder_2003	4	4	7.90497	38.0841	0.760162	0	-0.760162	0.5	Ip	lymphoid	output	GM	regulatory	cc	2.20249	0.554244	UNKNOWN	C57BL_6	IL-2, IFNy
Batchelder_2003_FIG1D	Batchelder_2003	3	3	8.34738	8.7606	0.0147754	-2	-0.0147754	0.666667	Ip	lymphoid	output	GM	NA	cc	2.20249	0.554244	UNKNOWN	C57BL_6	IL-2, IFNy
Batchelder_2003_FIG1D	Batchelder_2003	3	3	12.0426	23.7896	0.310217	0	-0.310217	0.666667	Ip	lymphoid	output	GM	NA	cc	2.20249	0.554244	UNKNOWN	C57BL_6	IL-2, IFNy
Hernandez-Valladares_2006_FIG1	Hernandez-Valladares_2006	27	21	0.0789	0.3976	0.0700091	-6	-0.0700091	0.0846561	Ip	both	output	GM	inflammatory	cc	4.70249	-0.445756	UNKNOWN	C57BL_6	TNF
Hernandez-Valladares_2006_FIG1	Hernandez-Valladares_2006	27	21	1.757	6.3229	0.242478	-3	-0.242478	0.0846561	Ip	both	output	GM	inflammatory	cc	4.70249	-0.445756	UNKNOWN	C57BL_6	TNF
Hernandez-Valladares_2006_FIG1	Hernandez-Valladares_2006	27	21	21.909	33.6939	0.264386	0	-0.264386	0.0846561	Ip	both	output	GM	inflammatory	cc	4.70249	-0.445756	UNKNOWN	C57BL_6	TNF
Gramaglia_2017_FIG2A	Gramaglia_2017	5	5	0.0065169	0.0067184	0.000247714	-8	-0.000247714	0.4	NA	both	NA	Drug	NA	NA	NA	0.554244	UNKNOWN	C57BL_6	platelets
Gramaglia_2017_FIG2A	Gramaglia_2017	5	5	0.1554	0.2275	0.0165681	-5	-0.0165681	0.4	NA	both	NA	Drug	NA	NA	NA	0.554244	UNKNOWN	C57BL_6	platelets
Gramaglia_2017_FIG2A	Gramaglia_2017	5	5	2.2066	1.866	0.0241361	-3	0.0241361	0.4	NA	both	NA	Drug	NA	NA	NA	0.554244	UNKNOWN	C57BL_6	platelets
Gramaglia_2017_FIG2A	Gramaglia_2017	5	5	4.0008	2.995	0.0548839	-2	0.0548839	0.4	NA	both	NA	Drug	NA	NA	NA	0.554244	UNKNOWN	C57BL_6	platelets
Gramaglia_2017_FIG2A	Gramaglia_2017	5	5	4.8072	3.4378	0.0691137	-1	0.0691137	0.4	NA	both	NA	Drug	NA	NA	NA	0.554244	UNKNOWN	C57BL_6	platelets
Gramaglia_2017_FIG2A	Gramaglia_2017	5	5	4.8107	4.2584	0.0265571	0	0.0265571	0.4	NA	both	NA	Drug	NA	NA	NA	0.554244	UNKNOWN	C57BL_6	platelets
Gramaglia_2017_FIG2B	Gramaglia_2017	5	5	0.0062905	0.00639	0.000124965	-6	-0.000124965	0.4	NA	both	NA	Drug	NA	NA	NA	0.554244	UNKNOWN	C57BL_6	platelets
Gramaglia_2017_FIG2B	Gramaglia_2017	5	5	2.784	1.8191	0.064702	-2	0.064702	0.4	NA	both	NA	Drug	NA	NA	NA	0.554244	UNKNOWN	C57BL_6	platelets
Gramaglia_2017_FIG2B	Gramaglia_2017	5	5	8.1821	5.4283	0.109895	0	0.109895	0.4	NA	both	NA	Drug	NA	NA	NA	0.554244	UNKNOWN	C57BL_6	platelets
Gramaglia_2017_FIG2D	Gramaglia_2017	5	5	0.8008	0.7444	0.00644255	-5	0.00644255	0.4	NA	both	NA	GM	NA	NA	NA	0.554244	UNKNOWN	C57BL_6	platelets
Gramaglia_2017_FIG2D	Gramaglia_2017	5	5	6.825	6.9933	0.0066363	-3	-0.0066363	0.4	NA	both	NA	GM	NA	NA	NA	0.554244	UNKNOWN	C57BL_6	platelets
Gramaglia_2017_FIG2D	Gramaglia_2017	5	5	16.8027	22.5051	0.143841	0	-0.143841	0.4	NA	both	NA	GM	NA	NA	NA	0.554244	UNKNOWN	C57BL_6	platelets
Gramaglia_2017_SUPL1A	Gramaglia_2017	10	10	0.00074	8.85e-05	0.00355911	-10	0.00355911	0.2	NA	both	NA	Drug	NA	NA	NA	-1.44576	UNKNOWN	C57BL_6	platelets
Gramaglia_2017_SUPL1A	Gramaglia_2017	10	10	0.3414	0.3414	0	-6	0	0.2	NA	both	NA	Drug	NA	NA	NA	-1.44576	UNKNOWN	C57BL_6	platelets
Gramaglia_2017_SUPL1A	Gramaglia_2017	10	10	0.5196	NA	NA	-5	NA	0.2	NA	both	NA	Drug	NA	NA	NA	-1.44576	UNKNOWN	C57BL_6	platelets
Gramaglia_2017_SUPL1A	Gramaglia_2017	10	10	1.5192	1.5192	0	-4	0	0.2	NA	both	NA	Drug	NA	NA	NA	-1.44576	UNKNOWN	C57BL_6	platelets
Gramaglia_2017_SUPL1A	Gramaglia_2017	10	10	5.3537	4.8768	0.0216526	-3	0.0216526	0.2	NA	both	NA	Drug	NA	NA	NA	-1.44576	UNKNOWN	C57BL_6	platelets
Gramaglia_2017_SUPL1A	Gramaglia_2017	10	10	12.3978	11.2933	0.0341882	-2	0.0341882	0.2	NA	both	NA	Drug	NA	NA	NA	-1.44576	UNKNOWN	C57BL_6	platelets
Gramaglia_2017_SUPL1A	Gramaglia_2017	10	10	24.9603	21.7005	0.0771178	-1	0.0771178	0.2	NA	both	NA	Drug	NA	NA	NA	-1.44576	UNKNOWN	C57BL_6	platelets
Gramaglia_2017_SUPL1A	Gramaglia_2017	10	10	31.5175	36.2522	0.100088	0	-0.100088	0.2	NA	both	NA	Drug	NA	NA	NA	-1.44576	UNKNOWN	C57BL_6	platelets
Gramaglia_2017_SUPL1B	Gramaglia_2017	10	10	0.000752	8.83e-05	0.00360517	-9	0.00360517	0.2	NA	both	NA	Drug	NA	NA	NA	-1.44576	UNKNOWN	C57BL_6	platelets
Gramaglia_2017_SUPL1B	Gramaglia_2017	10	10	0.3322	0.4192	0.0142444	-5	-0.0142444	0.2	NA	both	NA	Drug	NA	NA	NA	-1.44576	UNKNOWN	C57BL_6	platelets
Gramaglia_2017_SUPL1B	Gramaglia_2017	10	10	0.5276	0.5036	0.00335125	-4	0.00335125	0.2	NA	both	NA	Drug	NA	NA	NA	-1.44576	UNKNOWN	C57BL_6	platelets
Gramaglia_2017_SUPL1B	Gramaglia_2017	10	10	1.4658	1.3354	0.0110994	-3	0.0110994	0.2	NA	both	NA	Drug	NA	NA	NA	-1.44576	UNKNOWN	C57BL_6	platelets
Gramaglia_2017_SUPL1B	Gramaglia_2017	10	10	5.1393	4.9059	0.010687	-2	0.010687	0.2	NA	both	NA	Drug	NA	NA	NA	-1.44576	UNKNOWN	C57BL_6	platelets
Gramaglia_2017_SUPL1B	Gramaglia_2017	10	10	12.416	10.7966	0.0505874	-1	0.0505874	0.2	NA	both	NA	Drug	NA	NA	NA	-1.44576	UNKNOWN	C57BL_6	platelets
Gramaglia_2017_SUPL1B	Gramaglia_2017	10	10	22.6787	20.6636	0.0489215	0	0.0489215	0.2	NA	both	NA	Drug	NA	NA	NA	-1.44576	UNKNOWN	C57BL_6	platelets
Gramaglia_2017_SUPL1E	Gramaglia_2017	10	10	7.67e-05	NA	NA	-10	NA	0.2	NA	both	NA	Drug	NA	NA	NA	-1.44576	UNKNOWN	C57BL_6	platelets
Gramaglia_2017_SUPL1E	Gramaglia_2017	10	10	0.3883	0.6092	0.0315532	-6	-0.0315532	0.2	NA	both	NA	Drug	NA	NA	NA	-1.44576	UNKNOWN	C57BL_6	platelets
Gramaglia_2017_SUPL1E	Gramaglia_2017	10	10	0.4512	0.8477	0.0499583	-5	-0.0499583	0.2	NA	both	NA	Drug	NA	NA	NA	-1.44576	UNKNOWN	C57BL_6	platelets
Gramaglia_2017_SUPL1E	Gramaglia_2017	10	10	1.5	1.9655	0.0357538	-4	-0.0357538	0.2	NA	both	NA	Drug	NA	NA	NA	-1.44576	UNKNOWN	C57BL_6	platelets
Gramaglia_2017_SUPL1E	Gramaglia_2017	10	10	3.4778	5.6234	0.103662	-3	-0.103662	0.2	NA	both	NA	Drug	NA	NA	NA	-1.44576	UNKNOWN	C57BL_6	platelets
Gramaglia_2017_SUPL1E	Gramaglia_2017	10	10	12.2781	11.5623	0.0220931	-2	0.0220931	0.2	NA	both	NA	Drug	NA	NA	NA	-1.44576	UNKNOWN	C57BL_6	platelets
Gramaglia_2017_SUPL1E	Gramaglia_2017	10	10	21.0821	24.498	0.0814832	-1	-0.0814832	0.2	NA	both	NA	Drug	NA	NA	NA	-1.44576	UNKNOWN	C57BL_6	platelets
Gramaglia_2017_SUPL1E	Gramaglia_2017	10	10	30.2298	38.4399	0.173195	0	-0.173195	0.2	NA	both	NA	Drug	NA	NA	NA	-1.44576	UNKNOWN	C57BL_6	platelets
Haque_a2011_Fig6A	Haque_a2011	5	5	1.9734	1.3056	0.052862	-2	0.052862	0.4	Iv	both	input	GM	regulatory	receptor	-2.29751	-0.445756	FEMALE	C57BL_6	IFNaR1receptor
Haque_a2011_Fig6A	Haque_a2011	5	5	8.9971	4.6564	0.174289	-1	0.174289	0.4	Iv	both	input	GM	regulatory	receptor	-2.29751	-0.445756	FEMALE	C57BL_6	IFNaR1receptor
Haque_a2011_Fig6A	Haque_a2011	5	5	26.7054	9.2595	0.467759	0	0.467759	0.4	Iv	both	input	GM	regulatory	receptor	-2.29751	-0.445756	FEMALE	C57BL_6	IFNaR1receptor
Edwards_2015_Fig6A	Edwards_2015	4	4	0.8951	0.6864	0.0236142	-4	0.0236142	0.5	Iv	both	input	GM	regulatory	receptor	-0.297508	-0.445756	UNKNOWN	C57BL_6	IFNar1receptor
Edwards_2015_Fig6A	Edwards_2015	4	4	2.9247	2.8174	0.00642575	-3	0.00642575	0.5	Iv	both	input	GM	regulatory	receptor	-0.297508	-0.445756	UNKNOWN	C57BL_6	IFNar1receptor
Edwards_2015_Fig6A	Edwards_2015	4	4	10.9569	7.0594	0.136902	-2	0.136902	0.5	Iv	both	input	GM	regulatory	receptor	-0.297508	-0.445756	UNKNOWN	C57BL_6	IFNar1receptor
Edwards_2015_Fig6A	Edwards_2015	4	4	30.4743	18.7798	0.273178	-1	0.273178	0.5	Iv	both	input	GM	regulatory	receptor	-0.297508	-0.445756	UNKNOWN	C57BL_6	IFNar1receptor
Edwards_2015_Fig6A	Edwards_2015	4	4	49.5695	31.5537	0.369243	0	0.369243	0.5	Iv	both	input	GM	regulatory	receptor	-0.297508	-0.445756	UNKNOWN	C57BL_6	IFNar1receptor
Edwards_2015_Fig6A.1	Edwards_2015	4	4	0.8589	0.7538	0.0117579	-4	0.0117579	0.5	Iv	both	input	GM	regulatory	NA	-0.297508	-0.445756	UNKNOWN	C57BL_6	IRF7
Edwards_2015_Fig6A.1	Edwards_2015	4	4	3.0552	1.3769	0.116163	-3	0.116163	0.5	Iv	both	input	GM	regulatory	NA	-0.297508	-0.445756	UNKNOWN	C57BL_6	IRF7
Edwards_2015_Fig6A.1	Edwards_2015	4	4	10.8107	3.8877	0.273111	-2	0.273111	0.5	Iv	both	input	GM	regulatory	NA	-0.297508	-0.445756	UNKNOWN	C57BL_6	IRF7
Edwards_2015_Fig6A.1	Edwards_2015	4	4	30.4195	10.6993	0.501954	-1	0.501954	0.5	Iv	both	input	GM	regulatory	NA	-0.297508	-0.445756	UNKNOWN	C57BL_6	IRF7
Edwards_2015_Fig6A.1	Edwards_2015	4	4	48.9792	19.7136	0.630263	0	0.630263	0.5	Iv	both	input	GM	regulatory	NA	-0.297508	-0.445756	UNKNOWN	C57BL_6	IRF7
Clark_1987_FIG1A	Clark_1987	10	10	0.1047	NA	NA	-5	NA	0.2	Ip	both	output	Drug	inflammatory	cc	-2.29751	0.554244	MALE	CBA_CaH	IFNg
Clark_1987_FIG1A	Clark_1987	10	10	4.1894	0.8171	0.23124	-4	0.23124	0.2	Ip	both	output	Drug	inflammatory	cc	-2.29751	0.554244	MALE	CBA_CaH	IFNg
Clark_1987_FIG1A	Clark_1987	10	10	9.8427	3.7254	0.249775	-3	0.249775	0.2	Ip	both	output	Drug	inflammatory	cc	-2.29751	0.554244	MALE	CBA_CaH	IFNg
Clark_1987_FIG1A	Clark_1987	10	10	14.8687	7.4181	0.240021	-2	0.240021	0.2	Ip	both	output	Drug	inflammatory	cc	-2.29751	0.554244	MALE	CBA_CaH	IFNg
Clark_1987_FIG1A	Clark_1987	10	10	16.0516	13.6987	0.0661692	-1	0.0661692	0.2	Ip	both	output	Drug	inflammatory	cc	-2.29751	0.554244	MALE	CBA_CaH	IFNg
Clark_1987_FIG1A	Clark_1987	10	10	18.097	18.6472	0.014208	0	-0.014208	0.2	Ip	both	output	Drug	inflammatory	cc	-2.29751	0.554244	MALE	CBA_CaH	IFNg
Taverne_1994_Fig1B	Taverne_1994	5	5	0.000271	9.93e-05	0.00129943	-5	0.00129943	0.4	Ip	both	output	GM	inflammatory	cc	-3.79751	-0.445756	UNKNOWN	Other	TNF
Taverne_1994_Fig1B	Taverne_1994	5	5	0.000104	1.3461	0.230527	-1	-0.230527	0.4	Ip	both	output	GM	inflammatory	cc	-3.79751	-0.445756	UNKNOWN	Other	TNF
Taverne_1994_Fig1B	Taverne_1994	5	5	0.000957	15.6417	0.807028	0	-0.807028	0.4	Ip	both	output	GM	inflammatory	cc	-3.79751	-0.445756	UNKNOWN	Other	TNF
Voisine_2010_Fig5A	Voisine_2010	6	6	0.1176	0.1176	0	-5	0	0.333333	NA	both	input	GM	regulatory	receptor	0.702492	-0.445756	FEMALE	129Sv_Ev	IFNabreceptor
Voisine_2010_Fig5A	Voisine_2010	6	6	0.0392	0.1176	0.0289986	-4	-0.0289986	0.333333	NA	both	input	GM	regulatory	receptor	0.702492	-0.445756	FEMALE	129Sv_Ev	IFNabreceptor
Voisine_2010_Fig5A	Voisine_2010	6	6	0.5878	1.685	0.106863	-3	-0.106863	0.333333	NA	both	input	GM	regulatory	receptor	0.702492	-0.445756	FEMALE	129Sv_Ev	IFNabreceptor
Voisine_2010_Fig5A	Voisine_2010	6	6	2.6254	5.29	0.138659	-2	-0.138659	0.333333	NA	both	input	GM	regulatory	receptor	0.702492	-0.445756	FEMALE	129Sv_Ev	IFNabreceptor
Voisine_2010_Fig5A	Voisine_2010	6	6	12.9702	21.2774	0.222022	-1	-0.222022	0.333333	NA	both	input	GM	regulatory	receptor	0.702492	-0.445756	FEMALE	129Sv_Ev	IFNabreceptor
Voisine_2010_Fig5A	Voisine_2010	6	6	24.569	38.0486	0.292217	0	-0.292217	0.333333	NA	both	input	GM	regulatory	receptor	0.702492	-0.445756	FEMALE	129Sv_Ev	IFNabreceptor
Voisine_2010_Fig5B	Voisine_2010	6	6	NA	0	NA	-8	NA	0.333333	NA	myeloid	NA	Drug	NA	NA	0.702492	-0.445756	FEMALE	120G8	pDC
Voisine_2010_Fig5B	Voisine_2010	6	6	9.6002	11.4028	0.0588493	-3	-0.0588493	0.333333	NA	myeloid	NA	Drug	NA	NA	0.702492	-0.445756	FEMALE	120G8	pDC
Voisine_2010_Fig5B	Voisine_2010	6	6	22.1395	20.6505	0.0363138	-1	0.0363138	0.333333	NA	myeloid	NA	Drug	NA	NA	0.702492	-0.445756	FEMALE	120G8	pDC
Voisine_2010_Fig5B	Voisine_2010	6	6	29.8197	33.0329	0.0692374	0	-0.0692374	0.333333	NA	myeloid	NA	Drug	NA	NA	0.702492	-0.445756	FEMALE	120G8	pDC
Geurts_2011_Fig1A	Geurts_2011	11	11	5.6335	6.8647	0.050926	-3	-0.050926	0.181818	Ip	both	input	GM	inflammatory	NA	0.702492	-0.445756	UNKNOWN	B6	TLR9
Geurts_2011_Fig1A	Geurts_2011	11	11	10.2832	14.729	0.134898	-2	-0.134898	0.181818	Ip	both	input	GM	inflammatory	NA	0.702492	-0.445756	UNKNOWN	B6	TLR9
Geurts_2011_Fig1A	Geurts_2011	11	11	18.1478	30.8016	0.296567	-1	-0.296567	0.181818	Ip	both	input	GM	inflammatory	NA	0.702492	-0.445756	UNKNOWN	B6	TLR9
Geurts_2011_Fig1A	Geurts_2011	11	11	24.0289	33.9466	0.219317	0	-0.219317	0.181818	Ip	both	input	GM	inflammatory	NA	0.702492	-0.445756	UNKNOWN	B6	TLR9
Geurts_2011_Fig1E	Geurts_2011	25	16	15.007	21.3439	0.164891	-1	-0.164891	0.1025	Ip	both	input	GM	inflammatory	NA	0.702492	-0.445756	UNKNOWN	B6	TLR9
Geurts_2011_Fig1E	Geurts_2011	25	16	24.8258	30.1184	0.118692	0	-0.118692	0.1025	Ip	both	input	GM	inflammatory	NA	0.702492	-0.445756	UNKNOWN	B6	TLR9
Stevenson_1995_FIG2_A	Stevenson_1995	10	5	NA	0.84	NA	-6	NA	0.3	Ip	lymphoid	output	Drug	inflammatory	cc	0.702492	0.554244	UNKNOWN	B6	IL-12
Stevenson_1995_FIG2_A	Stevenson_1995	10	5	2.9	6.19	0.16062	-4	-0.16062	0.3	Ip	lymphoid	output	Drug	inflammatory	cc	0.702492	0.554244	UNKNOWN	B6	IL-12
Stevenson_1995_FIG2_A	Stevenson_1995	10	5	7.6	10.03	0.0859043	-3	-0.0859043	0.3	Ip	lymphoid	output	Drug	inflammatory	cc	0.702492	0.554244	UNKNOWN	B6	IL-12
Stevenson_1995_FIG2_A	Stevenson_1995	10	5	NA	10.29	NA	-2	NA	0.3	Ip	lymphoid	output	Drug	inflammatory	cc	0.702492	0.554244	UNKNOWN	B6	IL-12
Stevenson_1995_FIG2_A	Stevenson_1995	10	5	13.99	8.19	0.186227	-1	0.186227	0.3	Ip	lymphoid	output	Drug	inflammatory	cc	0.702492	0.554244	UNKNOWN	B6	IL-12
Stevenson_1995_FIG2_A	Stevenson_1995	10	5	24.73	15.45	0.233026	0	0.233026	0.3	Ip	lymphoid	output	Drug	inflammatory	cc	0.702492	0.554244	UNKNOWN	B6	IL-12
Stevenson_1995_FIG2_B	Stevenson_1995	5	5	0.6772	1.61	0.0896868	-4	-0.0896868	0.4	Ip	lymphoid	output	Drug	inflammatory	cc	0.702492	0.554244	UNKNOWN	B6	IL-12
Stevenson_1995_FIG2_B	Stevenson_1995	5	5	4.8987	6.62	0.0740846	-3	-0.0740846	0.4	Ip	lymphoid	output	Drug	inflammatory	cc	0.702492	0.554244	UNKNOWN	B6	IL-12
Stevenson_1995_FIG2_B	Stevenson_1995	5	5	16.0785	24.3	0.205782	-2	-0.205782	0.4	Ip	lymphoid	output	Drug	inflammatory	cc	0.702492	0.554244	UNKNOWN	B6	IL-12
Stevenson_1995_FIG2_B	Stevenson_1995	5	5	33.0253	49.72	0.340779	-1	-0.340779	0.4	Ip	lymphoid	output	Drug	inflammatory	cc	0.702492	0.554244	UNKNOWN	B6	IL-12
Stevenson_1995_FIG2_B	Stevenson_1995	5	5	41.1591	58.32	0.34493	0	-0.34493	0.4	Ip	lymphoid	output	Drug	inflammatory	cc	0.702492	0.554244	UNKNOWN	B6	IL-12
Stevenson_1995_FIG4.2	Stevenson_1995	6	6	2.21	9.28	0.320674	-4	-0.320674	0.333333	Ip	lymphoid	output	Drug	inflammatory	cc	0.702492	0.554244	UNKNOWN	A	IL-12
Stevenson_1995_FIG4.2	Stevenson_1995	6	6	24.35	15.71	0.217026	-2	0.217026	0.333333	Ip	lymphoid	output	Drug	inflammatory	cc	0.702492	0.554244	UNKNOWN	A	IL-12
Stevenson_1995_FIG4.2	Stevenson_1995	6	6	42.43	17.95	0.543816	-1	0.543816	0.333333	Ip	lymphoid	output	Drug	inflammatory	cc	0.702492	0.554244	UNKNOWN	A	IL-12
Stevenson_1995_FIG4.2	Stevenson_1995	6	6	58.35	22.28	0.755428	0	0.755428	0.333333	Ip	lymphoid	output	Drug	inflammatory	cc	0.702492	0.554244	UNKNOWN	A	IL-12
BorgesDaSilva_2015_FIG1B	BorgesDaSilva_2015	5	5	0.01	0.1	0.0432558	-6	-0.0432558	0.4	Ip	myeloid	NA	Mixed	NA	NA	-2.29751	0.554244	UNKNOWN	B6.CD11cDTR	DC
BorgesDaSilva_2015_FIG1B	BorgesDaSilva_2015	5	5	0.01	0.34	0.0966849	-5	-0.0966849	0.4	Ip	myeloid	NA	Mixed	NA	NA	-2.29751	0.554244	UNKNOWN	B6.CD11cDTR	DC
BorgesDaSilva_2015_FIG1B	BorgesDaSilva_2015	5	5	NA	1.33	NA	-4	NA	0.4	Ip	myeloid	NA	Mixed	NA	NA	-2.29751	0.554244	UNKNOWN	B6.CD11cDTR	DC
BorgesDaSilva_2015_FIG1B	BorgesDaSilva_2015	5	5	0.94	3.89	0.202853	-3	-0.202853	0.4	Ip	myeloid	NA	Mixed	NA	NA	-2.29751	0.554244	UNKNOWN	B6.CD11cDTR	DC
BorgesDaSilva_2015_FIG1B	BorgesDaSilva_2015	5	5	NA	9.06	NA	-2	NA	0.4	Ip	myeloid	NA	Mixed	NA	NA	-2.29751	0.554244	UNKNOWN	B6.CD11cDTR	DC
BorgesDaSilva_2015_FIG1B	BorgesDaSilva_2015	5	5	NA	35.58	NA	-1	NA	0.4	Ip	myeloid	NA	Mixed	NA	NA	-2.29751	0.554244	UNKNOWN	B6.CD11cDTR	DC
BorgesDaSilva_2015_FIG1B	BorgesDaSilva_2015	5	5	41.2	51.95	0.215931	0	-0.215931	0.4	Ip	myeloid	NA	Mixed	NA	NA	-2.29751	0.554244	UNKNOWN	B6.CD11cDTR	DC
BorgesDaSilva_2015_SUPFIG2B	BorgesDaSilva_2015	5	5	0.01	NA	NA	-6	NA	0.4	Ip	myeloid	NA	Mixed	NA	NA	-2.29751	0.554244	UNKNOWN	B6	macrophages
BorgesDaSilva_2015_SUPFIG2B	BorgesDaSilva_2015	5	5	0.03	NA	NA	-5	NA	0.4	Ip	myeloid	NA	Mixed	NA	NA	-2.29751	0.554244	UNKNOWN	B6	macrophages
BorgesDaSilva_2015_SUPFIG2B	BorgesDaSilva_2015	5	5	NA	NA	NA	-4	NA	0.4	Ip	myeloid	NA	Mixed	NA	NA	-2.29751	0.554244	UNKNOWN	B6	macrophages
BorgesDaSilva_2015_SUPFIG2B	BorgesDaSilva_2015	5	5	1.74	2.01	0.0199183	-3	-0.0199183	0.4	Ip	myeloid	NA	Mixed	NA	NA	-2.29751	0.554244	UNKNOWN	B6	macrophages
BorgesDaSilva_2015_SUPFIG2B	BorgesDaSilva_2015	5	5	5.87	9.93	0.151732	-2	-0.151732	0.4	Ip	myeloid	NA	Mixed	NA	NA	-2.29751	0.554244	UNKNOWN	B6	macrophages
BorgesDaSilva_2015_SUPFIG2B	BorgesDaSilva_2015	5	5	NA	18.63	NA	-1	NA	0.4	Ip	myeloid	NA	Mixed	NA	NA	-2.29751	0.554244	UNKNOWN	B6	macrophages
BorgesDaSilva_2015_SUPFIG2B	BorgesDaSilva_2015	5	5	28.94	34.97	0.129446	0	-0.129446	0.4	Ip	myeloid	NA	Mixed	NA	NA	-2.29751	0.554244	UNKNOWN	B6	macrophages
Stevenson_1989_FIG1B	Stevenson_1989	5	5	2.23	4.2	0.113018	-4	-0.113018	0.4	Ip	myeloid	NA	Drug	NA	NA	0.702492	0.554244	MALE	C57BL_6	phagocytosis
Stevenson_1989_FIG1B	Stevenson_1989	5	5	25.34	28.74	0.0765816	-2	-0.0765816	0.4	Ip	myeloid	NA	Drug	NA	NA	0.702492	0.554244	MALE	C57BL_6	phagocytosis
Stevenson_1989_FIG1B	Stevenson_1989	5	5	44.35	46.48	0.0427836	0	-0.0427836	0.4	Ip	myeloid	NA	Drug	NA	NA	0.702492	0.554244	MALE	C57BL_6	phagocytosis
Stevenson_1989_FIG2B	Stevenson_1989	10	10	1.59	2.23	0.0469215	-6	-0.0469215	0.2	Ip	myeloid	NA	Drug	NA	NA	0.702492	0.554244	MALE	C57BL_6	phagocytosis
Stevenson_1989_FIG2B	Stevenson_1989	10	10	27.62	29.61	0.0440364	-3	-0.0440364	0.2	Ip	myeloid	NA	Drug	NA	NA	0.702492	0.554244	MALE	C57BL_6	phagocytosis
Stevenson_1989_FIG2B	Stevenson_1989	10	10	37.62	46.43	0.178742	0	-0.178742	0.2	Ip	myeloid	NA	Drug	NA	NA	0.702492	0.554244	MALE	C57BL_6	phagocytosis
Ing_2005_FIG1A	Ing_2005	8	8	1.4476	2.65	0.0858149	-4	-0.0858149	0.25	Ip	both	output	GM	regulatory	cc	NA	0.554244	FEMALE	B6	IL-15
Ing_2005_FIG1A	Ing_2005	8	8	12.3919	20.81	0.227936	-2	-0.227936	0.25	Ip	both	output	GM	regulatory	cc	NA	0.554244	FEMALE	B6	IL-15
Ing_2005_FIG1A	Ing_2005	8	8	20.5695	33.8	0.299384	-1	-0.299384	0.25	Ip	both	output	GM	regulatory	cc	NA	0.554244	FEMALE	B6	IL-15
Ing_2005_FIG1A	Ing_2005	8	8	35.1196	37.16	0.0424764	0	-0.0424764	0.25	Ip	both	output	GM	regulatory	cc	NA	0.554244	FEMALE	B6	IL-15
Stevenson_1990_FIG1A	Stevenson_1990	5	5	1.7046	2.06	0.0261805	-5	-0.0261805	0.4	Ip	both	output	Drug	inflammatory	cc	-2.29751	0.554244	UNKNOWN	C57BL_10ScN	IFNg
Stevenson_1990_FIG1A	Stevenson_1990	5	5	4.41	6.54	0.0940643	-3	-0.0940643	0.4	Ip	both	output	Drug	inflammatory	cc	-2.29751	0.554244	UNKNOWN	C57BL_10ScN	IFNg
Stevenson_1990_FIG1A	Stevenson_1990	5	5	26.6073	47.02	0.427226	-1	-0.427226	0.4	Ip	both	output	Drug	inflammatory	cc	-2.29751	0.554244	UNKNOWN	C57BL_10ScN	IFNg
Stevenson_1990_FIG1A	Stevenson_1990	5	5	44.8352	58.38	0.271875	0	-0.271875	0.4	Ip	both	output	Drug	inflammatory	cc	-2.29751	0.554244	UNKNOWN	C57BL_10ScN	IFNg
Stevenson_1990_FIG1B	Stevenson_1990	5	5	0.6505	0.65	6.2208e-05	-6	6.2208e-05	0.4	Ip	both	output	Drug	inflammatory	cc	-2.29751	0.554244	UNKNOWN	C57BL_10ScN	IFNg
Stevenson_1990_FIG1B	Stevenson_1990	5	5	4.6583	6.72	0.0893634	-3	-0.0893634	0.4	Ip	both	output	Drug	inflammatory	cc	-2.29751	0.554244	UNKNOWN	C57BL_10ScN	IFNg
Stevenson_1990_FIG1B	Stevenson_1990	5	5	29.8399	36.89	0.149712	-1	-0.149712	0.4	Ip	both	output	Drug	inflammatory	cc	-2.29751	0.554244	UNKNOWN	C57BL_10ScN	IFNg
Stevenson_1990_FIG1B	Stevenson_1990	5	5	34.3754	47.46	0.266993	0	-0.266993	0.4	Ip	both	output	Drug	inflammatory	cc	-2.29751	0.554244	UNKNOWN	C57BL_10ScN	IFNg
Jacobs_1995_FIG6B	Jacobs_1995	5	5	NA	1.0885	NA	-4	NA	0.4	Ip	myeloid	output	Drug	inflammatory	NA	1.70249	0.554244	UNKNOWN	C57BL_6	NOS
Jacobs_1995_FIG6B	Jacobs_1995	5	5	13.7873	10.4901	0.10118	-2	0.10118	0.4	Ip	myeloid	output	Drug	inflammatory	NA	1.70249	0.554244	UNKNOWN	C57BL_6	NOS
Jacobs_1995_FIG6B	Jacobs_1995	5	5	30.6869	26.6768	0.0887134	-1	0.0887134	0.4	Ip	myeloid	output	Drug	inflammatory	NA	1.70249	0.554244	UNKNOWN	C57BL_6	NOS
Jacobs_1995_FIG6B	Jacobs_1995	5	5	51.6913	49.3724	0.0463848	0	0.0463848	0.4	Ip	myeloid	output	Drug	inflammatory	NA	1.70249	0.554244	UNKNOWN	C57BL_6	NOS
Kim_2012_FIG3_1	Kim_2012	5	5	0.1747	0.0544	0.0369668	-4	0.0369668	0.4	Ip	both	input	GM	regulatory	receptor	2.20249	0.554244	FEMALE	C57BL_6	IFNar1receptor
Kim_2012_FIG3_1	Kim_2012	5	5	0.4264	1.1441	0.0836436	-3	-0.0836436	0.4	Ip	both	input	GM	regulatory	receptor	2.20249	0.554244	FEMALE	C57BL_6	IFNar1receptor
Kim_2012_FIG3_1	Kim_2012	5	5	5.219	2.2322	0.161039	-2	0.161039	0.4	Ip	both	input	GM	regulatory	receptor	2.20249	0.554244	FEMALE	C57BL_6	IFNar1receptor
Kim_2012_FIG3_1	Kim_2012	5	5	13.8346	10.2504	0.110413	-1	0.110413	0.4	Ip	both	input	GM	regulatory	receptor	2.20249	0.554244	FEMALE	C57BL_6	IFNar1receptor
Kim_2012_FIG3_1	Kim_2012	5	5	25.0786	27.3486	0.0516256	0	-0.0516256	0.4	Ip	both	input	GM	regulatory	receptor	2.20249	0.554244	FEMALE	C57BL_6	IFNar1receptor
Kim_2012_FIG3_2	Kim_2012	5	5	0.407	1.9639	0.153524	-3	-0.153524	0.4	Ip	both	input	GM	regulatory	receptor	2.20249	0.554244	FEMALE	C57BL_6	IFNar1receptor
Kim_2012_FIG3_2	Kim_2012	5	5	0.2992	6.1681	0.392514	-2	-0.392514	0.4	Ip	both	input	GM	regulatory	receptor	2.20249	0.554244	FEMALE	C57BL_6	IFNar1receptor
Kim_2012_FIG3_2	Kim_2012	5	5	4.9825	27.0184	0.642992	-1	-0.642992	0.4	Ip	both	input	GM	regulatory	receptor	2.20249	0.554244	FEMALE	C57BL_6	IFNar1receptor
Kim_2012_FIG3_2	Kim_2012	5	5	13.6165	44.0363	0.69536	0	-0.69536	0.4	Ip	both	input	GM	regulatory	receptor	2.20249	0.554244	FEMALE	C57BL_6	IFNar1receptor
Kim_2012_FIG3_3	Kim_2012	5	5	1.9676	1.8473	0.00879578	-3	0.00879578	0.4	Ip	both	input	GM	regulatory	receptor	2.20249	0.554244	FEMALE	C57BL_6	IFNar1_IFNgr1receptor
Kim_2012_FIG3_3	Kim_2012	5	5	6.0419	2.8168	0.159433	-2	0.159433	0.4	Ip	both	input	GM	regulatory	receptor	2.20249	0.554244	FEMALE	C57BL_6	IFNar1_IFNgr1receptor
Kim_2012_FIG3_3	Kim_2012	5	5	26.9638	14.2993	0.316404	-1	0.316404	0.4	Ip	both	input	GM	regulatory	receptor	2.20249	0.554244	FEMALE	C57BL_6	IFNar1_IFNgr1receptor
Kim_2012_FIG3_3	Kim_2012	5	5	44.0625	37.6108	0.131361	0	0.131361	0.4	Ip	both	input	GM	regulatory	receptor	2.20249	0.554244	FEMALE	C57BL_6	IFNar1_IFNgr1receptor
Kim_2012_FIG7_A	Kim_2012	5	4	0.8312	0.571	0.0313206	-5	0.0313206	0.45	Ip	myeloid	input	GM	regulatory	NA	2.20249	0.554244	FEMALE	129Sv	RPM
Kim_2012_FIG7_A	Kim_2012	5	4	4.6174	2.0234	0.14768	-3	0.14768	0.45	Ip	myeloid	input	GM	regulatory	NA	2.20249	0.554244	FEMALE	129Sv	RPM
Kim_2012_FIG7_A	Kim_2012	5	4	12.5417	5.0205	0.272028	-2	0.272028	0.45	Ip	myeloid	input	GM	regulatory	NA	2.20249	0.554244	FEMALE	129Sv	RPM
Kim_2012_FIG7_A	Kim_2012	5	4	29.5457	15.4091	0.342552	-1	0.342552	0.45	Ip	myeloid	input	GM	regulatory	NA	2.20249	0.554244	FEMALE	129Sv	RPM
Kim_2012_FIG7_A	Kim_2012	5	4	39.4163	28.2628	0.236467	0	0.236467	0.45	Ip	myeloid	input	GM	regulatory	NA	2.20249	0.554244	FEMALE	129Sv	RPM
Mastelic_2012_FIG5A	Mastelic_2012	5	5	0.7304	0.7303	1.17443e-05	-5	1.17443e-05	0.4	NA	NA	output	GM	inflammatory	cc	-2.29751	-0.445756	UNKNOWN	C57BL_6	IL-17A
Mastelic_2012_FIG5A	Mastelic_2012	5	5	3.2426	1.8841	0.0867252	-3	0.0867252	0.4	NA	NA	output	GM	inflammatory	cc	-2.29751	-0.445756	UNKNOWN	C57BL_6	IL-17A
Mastelic_2012_FIG5A	Mastelic_2012	5	5	28.4156	24.1265	0.0975284	-1	0.0975284	0.4	NA	NA	output	GM	inflammatory	cc	-2.29751	-0.445756	UNKNOWN	C57BL_6	IL-17A
Mastelic_2012_FIG5A	Mastelic_2012	5	5	40.5733	32.8527	0.160382	0	0.160382	0.4	NA	NA	output	GM	inflammatory	cc	-2.29751	-0.445756	UNKNOWN	C57BL_6	IL-17A
Mastelic_2012_FIG5A.1	Mastelic_2012	5	5	0.5872	0.7303	0.0177156	-5	-0.0177156	0.4	NA	NA	output	GM	inflammatory	cc	-2.29751	-0.445756	UNKNOWN	C57BL_6	IL-17A
Mastelic_2012_FIG5A.1	Mastelic_2012	5	5	4.1716	1.8841	0.13599	-3	0.13599	0.4	NA	NA	output	GM	inflammatory	cc	-2.29751	-0.445756	UNKNOWN	C57BL_6	IL-17A
Mastelic_2012_FIG5A.1	Mastelic_2012	5	5	27.9151	24.1265	0.0864012	-1	0.0864012	0.4	NA	NA	output	GM	inflammatory	cc	-2.29751	-0.445756	UNKNOWN	C57BL_6	IL-17A
Mastelic_2012_FIG5A.1	Mastelic_2012	5	5	37.7854	32.8527	0.103262	0	0.103262	0.4	NA	NA	output	GM	inflammatory	cc	-2.29751	-0.445756	UNKNOWN	C57BL_6	IL-17A
Mastelic_2012_FIG5B	Mastelic_2012	5	5	0.3841	0.289	0.0164618	-4	0.0164618	0.4	NA	myeloid	output	GM	inflammatory	cc	-2.29751	-0.445756	UNKNOWN	C57BL_6	IL-17A
Mastelic_2012_FIG5B	Mastelic_2012	5	5	2.5322	1.295	0.0915262	-2	0.0915262	0.4	NA	myeloid	output	GM	inflammatory	cc	-2.29751	-0.445756	UNKNOWN	C57BL_6	IL-17A
Mastelic_2012_FIG5B	Mastelic_2012	5	5	13.1937	7.246	0.198376	-1	0.198376	0.4	NA	myeloid	output	GM	inflammatory	cc	-2.29751	-0.445756	UNKNOWN	C57BL_6	IL-17A
Mastelic_2012_FIG5B	Mastelic_2012	5	5	23.998	21.0955	0.0694882	0	0.0694882	0.4	NA	myeloid	output	GM	inflammatory	cc	-2.29751	-0.445756	UNKNOWN	C57BL_6	IL-17A
Mastelic_2012_FIG6B	Mastelic_2012	5	5	0.4072	0.4761	0.0103985	-5	-0.0103985	0.4	NA	NA	output	Drug	regulatory	cc	-2.29751	-0.445756	UNKNOWN	C57BL_6	IL-22
Mastelic_2012_FIG6B	Mastelic_2012	5	5	0.4014	0.4014	0	-4	0	0.4	NA	NA	output	Drug	regulatory	cc	-2.29751	-0.445756	UNKNOWN	C57BL_6	IL-22
Mastelic_2012_FIG6B	Mastelic_2012	5	5	1.0151	0.9463	0.00698276	-3	0.00698276	0.4	NA	NA	output	Drug	regulatory	cc	-2.29751	-0.445756	UNKNOWN	C57BL_6	IL-22
Mastelic_2012_FIG6B	Mastelic_2012	5	5	6.6535	4.6574	0.0867439	-2	0.0867439	0.4	NA	NA	output	Drug	regulatory	cc	-2.29751	-0.445756	UNKNOWN	C57BL_6	IL-22
Mastelic_2012_FIG6B	Mastelic_2012	5	5	17.3164	15.3203	0.0540398	-1	0.0540398	0.4	NA	NA	output	Drug	regulatory	cc	-2.29751	-0.445756	UNKNOWN	C57BL_6	IL-22
Mastelic_2012_FIG6B	Mastelic_2012	5	5	22.4041	16.3471	0.153673	0	0.153673	0.4	NA	NA	output	Drug	regulatory	cc	-2.29751	-0.445756	UNKNOWN	C57BL_6	IL-22
Mastelic_2012_FIG6B.1	Mastelic_2012	5	5	0.4071	0.4761	0.0104142	-5	-0.0104142	0.4	NA	NA	output	Drug	regulatory	cc	-2.29751	-0.445756	UNKNOWN	C57BL_6	IL-22
Mastelic_2012_FIG6B.1	Mastelic_2012	5	5	0.3324	0.4014	0.0114249	-4	-0.0114249	0.4	NA	NA	output	Drug	regulatory	cc	-2.29751	-0.445756	UNKNOWN	C57BL_6	IL-22
Mastelic_2012_FIG6B.1	Mastelic_2012	5	5	1.1528	0.9463	0.0202877	-3	0.0202877	0.4	NA	NA	output	Drug	regulatory	cc	-2.29751	-0.445756	UNKNOWN	C57BL_6	IL-22
Mastelic_2012_FIG6B.1	Mastelic_2012	5	5	8.0302	4.6574	0.139583	-2	0.139583	0.4	NA	NA	output	Drug	regulatory	cc	-2.29751	-0.445756	UNKNOWN	C57BL_6	IL-22
Mastelic_2012_FIG6B.1	Mastelic_2012	5	5	25.3696	15.3203	0.251382	-1	0.251382	0.4	NA	NA	output	Drug	regulatory	cc	-2.29751	-0.445756	UNKNOWN	C57BL_6	IL-22
Mastelic_2012_FIG6B.1	Mastelic_2012	5	5	30.3195	16.3471	0.33378	0	0.33378	0.4	NA	NA	output	Drug	regulatory	cc	-2.29751	-0.445756	UNKNOWN	C57BL_6	IL-22
Sponaas_2009_FIG2C	Sponaas_2009	5	5	0.2207	0.1552	0.0151808	-4	0.0151808	0.4	Ip	myeloid	input	GM	trafficking	receptor	NA	-0.445756	UNKNOWN	C57BL_6	CCR2
Sponaas_2009_FIG2C	Sponaas_2009	5	5	2.1879	0.5758	0.145012	-3	0.145012	0.4	Ip	myeloid	input	GM	trafficking	receptor	NA	-0.445756	UNKNOWN	C57BL_6	CCR2
Sponaas_2009_FIG2C	Sponaas_2009	5	5	5.862	4.7753	0.0484871	-2	0.0484871	0.4	Ip	myeloid	input	GM	trafficking	receptor	NA	-0.445756	UNKNOWN	C57BL_6	CCR2
Sponaas_2009_FIG2C	Sponaas_2009	5	5	14.8553	14.3911	0.0131379	0	0.0131379	0.4	Ip	myeloid	input	GM	trafficking	receptor	NA	-0.445756	UNKNOWN	C57BL_6	CCR2
Wunderlich_2005_FIG1	Wunderlich_2005	34	34	2.8269	0.2472	0.238393	-8	0.238393	0.0588235	NA	myeloid	input	Mixed	regulatory	receptor	2.20249	0.554244	FEMALE	C57BL_6	lymphotoxinbR
Wunderlich_2005_FIG1	Wunderlich_2005	34	34	3.2317	2.1403	0.0678546	-4	0.0678546	0.0588235	NA	myeloid	input	Mixed	regulatory	receptor	2.20249	0.554244	FEMALE	C57BL_6	lymphotoxinbR
Wunderlich_2005_FIG1	Wunderlich_2005	34	34	5.9609	2.8739	0.152588	-3	0.152588	0.0588235	NA	myeloid	input	Mixed	regulatory	receptor	2.20249	0.554244	FEMALE	C57BL_6	lymphotoxinbR
Wunderlich_2005_FIG1	Wunderlich_2005	34	34	15.6278	15.5745	0.00146886	-2	0.00146886	0.0588235	NA	myeloid	input	Mixed	regulatory	receptor	2.20249	0.554244	FEMALE	C57BL_6	lymphotoxinbR
Wunderlich_2005_FIG1	Wunderlich_2005	34	34	21.2606	18.0892	0.0798337	-1	0.0798337	0.0588235	NA	myeloid	input	Mixed	regulatory	receptor	2.20249	0.554244	FEMALE	C57BL_6	lymphotoxinbR
Wunderlich_2005_FIG1	Wunderlich_2005	34	34	30.937	32.8473	0.0409926	0	-0.0409926	0.0588235	NA	myeloid	input	Mixed	regulatory	receptor	2.20249	0.554244	FEMALE	C57BL_6	lymphotoxinbR
Wunderlich_2005_FIG1.1	Wunderlich_2005	12	12	2.7283	0.4276	0.200997	-10	0.200997	0.166667	NA	myeloid	input	Mixed	regulatory	receptor	2.20249	0.554244	FEMALE	C57BL_6	lymphotoxinbR
Wunderlich_2005_FIG1.1	Wunderlich_2005	12	12	3.4146	1.3644	0.137559	-6	0.137559	0.166667	NA	myeloid	input	Mixed	regulatory	receptor	2.20249	0.554244	FEMALE	C57BL_6	lymphotoxinbR
Wunderlich_2005_FIG1.1	Wunderlich_2005	12	12	7.3635	4.0489	0.144403	-5	0.144403	0.166667	NA	myeloid	input	Mixed	regulatory	receptor	2.20249	0.554244	FEMALE	C57BL_6	lymphotoxinbR
Wunderlich_2005_FIG1.1	Wunderlich_2005	12	12	28.3915	14.1103	0.353731	-4	0.353731	0.166667	NA	myeloid	input	Mixed	regulatory	receptor	2.20249	0.554244	FEMALE	C57BL_6	lymphotoxinbR
Wunderlich_2005_FIG1.1	Wunderlich_2005	12	12	40.6853	24.0822	0.357539	-3	0.357539	0.166667	NA	myeloid	input	Mixed	regulatory	receptor	2.20249	0.554244	FEMALE	C57BL_6	lymphotoxinbR
Wunderlich_2005_FIG1.1	Wunderlich_2005	12	12	49.4187	41.5206	0.158785	-2	0.158785	0.166667	NA	myeloid	input	Mixed	regulatory	receptor	2.20249	0.554244	FEMALE	C57BL_6	lymphotoxinbR
Wunderlich_2005_FIG1.1	Wunderlich_2005	12	12	52.237	42.2479	0.200425	-1	0.200425	0.166667	NA	myeloid	input	Mixed	regulatory	receptor	2.20249	0.554244	FEMALE	C57BL_6	lymphotoxinbR
Wunderlich_2005_FIG1.1	Wunderlich_2005	12	12	52.3394	22.144	0.637719	0	0.637719	0.166667	NA	myeloid	input	Mixed	regulatory	receptor	2.20249	0.554244	FEMALE	C57BL_6	lymphotoxinbR
Muxel_2011_FIG1	Muxel_2011	5	5	0	0.00223	0.00944461	-6	-0.00944461	0.4	Ip	lymphoid	input	GM	NA	NA	-2.29751	0.554244	UNKNOWN	C57BL_6	NKT
Muxel_2011_FIG1	Muxel_2011	5	5	0.23	0	0.0959534	-5	0.0959534	0.4	Ip	lymphoid	input	GM	NA	NA	-2.29751	0.554244	UNKNOWN	C57BL_6	NKT
Muxel_2011_FIG1	Muxel_2011	5	5	0.45	0	0.134265	-4	0.134265	0.4	Ip	lymphoid	input	GM	NA	NA	-2.29751	0.554244	UNKNOWN	C57BL_6	NKT
Muxel_2011_FIG1	Muxel_2011	5	5	4	1.553	0.152827	-3	0.152827	0.4	Ip	lymphoid	input	GM	NA	NA	-2.29751	0.554244	UNKNOWN	C57BL_6	NKT
Muxel_2011_FIG1	Muxel_2011	5	5	10.39	9.0179	0.0463802	-2	0.0463802	0.4	Ip	lymphoid	input	GM	NA	NA	-2.29751	0.554244	UNKNOWN	C57BL_6	NKT
Muxel_2011_FIG1	Muxel_2011	5	5	27.2	26.6678	0.011997	-1	0.011997	0.4	Ip	lymphoid	input	GM	NA	NA	-2.29751	0.554244	UNKNOWN	C57BL_6	NKT
Muxel_2011_FIG1	Muxel_2011	5	5	53.01	47.9889	0.100469	0	0.100469	0.4	Ip	lymphoid	input	GM	NA	NA	-2.29751	0.554244	UNKNOWN	C57BL_6	NKT
Bastos_2002_FIG1A	Bastos_2002	5	5	7.43	11.83	0.150088	-2	-0.150088	0.4	Ip	lymphoid	output	GM	inflammatory	cc	-2.29751	0.554244	FEMALE	C57BL_6	IL-12P40
Bastos_2002_FIG1A	Bastos_2002	5	5	20.56	33.36	0.290302	-1	-0.290302	0.4	Ip	lymphoid	output	GM	inflammatory	cc	-2.29751	0.554244	FEMALE	C57BL_6	IL-12P40
Bastos_2002_FIG1A	Bastos_2002	5	5	37.85	53.24	0.310303	0	-0.310303	0.4	Ip	lymphoid	output	GM	inflammatory	cc	-2.29751	0.554244	FEMALE	C57BL_6	IL-12P40
Weidanz_2011_Fig1A	Weidanz_2011	5	3	1.795	2.022	0.0165979	-2	-0.0165979	0.533333	Ip	both	input	GM	regulatory	receptor	1.70249	0.554244	UNKNOWN	C57BL_6	IL2Rg
Weidanz_2011_Fig1A	Weidanz_2011	5	3	8.837	10.401	0.053085	0	-0.053085	0.533333	Ip	both	input	GM	regulatory	receptor	1.70249	0.554244	UNKNOWN	C57BL_6	IL2Rg
Weidanz_2011_Fig1B	Weidanz_2011	4	7	1.904	0.299	0.167438	-2	0.167438	0.392857	Ip	both	input	GM	regulatory	receptor	1.70249	0.554244	UNKNOWN	C57BL_6	IL2/15Rb
Weidanz_2011_Fig1B	Weidanz_2011	4	7	3.82	0.971	0.19603	0	0.19603	0.392857	Ip	both	input	GM	regulatory	receptor	1.70249	0.554244	UNKNOWN	C57BL_6	IL2/15Rb
Weidanz_2011_Fig1C	Weidanz_2011	7	6	4.8403	1.7469	0.178526	-2	0.178526	0.309524	Ip	both	input	GM	regulatory	cc	1.70249	0.554244	UNKNOWN	C57BL_6	IL-15
Weidanz_2011_Fig1C	Weidanz_2011	7	6	10.4459	8.7585	0.0573257	0	0.0573257	0.309524	Ip	both	input	GM	regulatory	cc	1.70249	0.554244	UNKNOWN	C57BL_6	IL-15
Weidanz_2010_FIG1A	Weidanz_2010	4	4	0.8378	0.7176	0.0136936	-4	0.0136936	0.5	Iv	lymphoid	NA	Drug	NA	NA	0.702492	-0.445756	UNKNOWN	C57BL_6	NK/NKT
Weidanz_2010_FIG1A	Weidanz_2010	4	4	4.0514	3.8627	0.00968018	-2	0.00968018	0.5	Iv	lymphoid	NA	Drug	NA	NA	0.702492	-0.445756	UNKNOWN	C57BL_6	NK/NKT
Weidanz_2010_FIG1A	Weidanz_2010	4	4	10.0478	7.5479	0.0884658	0	0.0884658	0.5	Iv	lymphoid	NA	Drug	NA	NA	0.702492	-0.445756	UNKNOWN	C57BL_6	NK/NKT
Weidanz_2010_FIG2A.1	Weidanz_2010	4	4	0.8774	0.9678	0.0094581	-4	-0.0094581	0.5	Iv	lymphoid	NA	Drug	NA	NA	0.702492	-0.445756	UNKNOWN	C57BL_6	gdTcell
Weidanz_2010_FIG2A.1	Weidanz_2010	4	4	4.3183	4.6479	0.0159305	-2	-0.0159305	0.5	Iv	lymphoid	NA	Drug	NA	NA	0.702492	-0.445756	UNKNOWN	C57BL_6	gdTcell
Weidanz_2010_FIG2A.1	Weidanz_2010	4	4	11.2351	13.1761	0.0593378	0	-0.0593378	0.5	Iv	lymphoid	NA	Drug	NA	NA	0.702492	-0.445756	UNKNOWN	C57BL_6	gdTcell
Weidanz_2010_FIG4A	Weidanz_2010	4	4	0.7248	0.7793	0.00630933	-4	-0.00630933	0.5	Iv	lymphoid	NA	GM	NA	NA	0.702492	-0.445756	UNKNOWN	C57BL_6	gdTcell
Weidanz_2010_FIG4A	Weidanz_2010	4	4	7.3126	7.5832	0.0103071	-2	-0.0103071	0.5	Iv	lymphoid	NA	GM	NA	NA	0.702492	-0.445756	UNKNOWN	C57BL_6	gdTcell
Weidanz_2010_FIG4A	Weidanz_2010	4	4	17.0461	14.3887	0.0730721	0	0.0730721	0.5	Iv	lymphoid	NA	GM	NA	NA	0.702492	-0.445756	UNKNOWN	C57BL_6	gdTcell
Weidanz_2010_FIG5B.1	Weidanz_2010	5	5	0.4901	1.0657	0.0667051	-4	-0.0667051	0.4	Ip	lymphoid	NA	GM	NA	NA	0.702492	0.554244	UNKNOWN	C57BL_6	NKT
Weidanz_2010_FIG5B.1	Weidanz_2010	5	5	5.5951	7.4426	0.0750222	-2	-0.0750222	0.4	Ip	lymphoid	NA	GM	NA	NA	0.702492	0.554244	UNKNOWN	C57BL_6	NKT
Weidanz_2010_FIG5B.1	Weidanz_2010	5	5	10.483	16.733	0.183415	0	-0.183415	0.4	Ip	lymphoid	NA	GM	NA	NA	0.702492	0.554244	UNKNOWN	C57BL_6	NKT
Weidanz_2010_FIG7A	Weidanz_2010	6	6	1.8366	1.063	0.0653082	-2	0.0653082	0.333333	Ip	both	input	GM	trafficking	receptor	0.702492	0.554244	UNKNOWN	C57BL_6	CCR2
Weidanz_2010_FIG7A	Weidanz_2010	6	6	6.5282	7.5558	0.0401892	0	-0.0401892	0.333333	Ip	both	input	GM	trafficking	receptor	0.702492	0.554244	UNKNOWN	C57BL_6	CCR2
Weidanz_2010_FIG7B	Weidanz_2010	4	4	3.9915	2.7248	0.0706245	-4	0.0706245	0.5	Ip	both	input	GM	trafficking	receptor	0.702492	0.554244	UNKNOWN	C57BL_6	CCR2
Weidanz_2010_FIG7B	Weidanz_2010	4	4	17.0033	14.9713	0.0554707	-2	0.0554707	0.5	Ip	both	input	GM	trafficking	receptor	0.702492	0.554244	UNKNOWN	C57BL_6	CCR2
Weidanz_2010_FIG7B	Weidanz_2010	4	4	18.0068	20.6136	0.0660735	0	-0.0660735	0.5	Ip	both	input	GM	trafficking	receptor	0.702492	0.554244	UNKNOWN	C57BL_6	CCR2
Sebina_2016_FIG21SUP	Sebina_2016	6	9	0.1928	0.1189	0.0188688	-5	0.0188688	0.277778	Iv	both	input	GM	regulatory	receptor	-0.297508	-0.445756	FEMALE	C57BL_6J	IFNar1
Sebina_2016_FIG21SUP	Sebina_2016	6	9	0.3857	0.1768	0.0401695	-4	0.0401695	0.277778	Iv	both	input	GM	regulatory	receptor	-0.297508	-0.445756	FEMALE	C57BL_6J	IFNar1
Sebina_2016_FIG21SUP	Sebina_2016	6	9	1.5829	0.3954	0.126451	-3	0.126451	0.277778	Iv	both	input	GM	regulatory	receptor	-0.297508	-0.445756	FEMALE	C57BL_6J	IFNar1
Sebina_2016_FIG21SUP	Sebina_2016	6	9	6.337	1.3813	0.273341	-2	0.273341	0.277778	Iv	both	input	GM	regulatory	receptor	-0.297508	-0.445756	FEMALE	C57BL_6J	IFNar1
Sebina_2016_FIG21SUP	Sebina_2016	6	9	19.0806	4.2635	0.488149	-1	0.488149	0.277778	Iv	both	input	GM	regulatory	receptor	-0.297508	-0.445756	FEMALE	C57BL_6J	IFNar1
Sebina_2016_FIG21SUP	Sebina_2016	6	9	30.1721	8.8534	0.558788	0	0.558788	0.277778	Iv	both	input	GM	regulatory	receptor	-0.297508	-0.445756	FEMALE	C57BL_6J	IFNar1
Franklin_2007_FIG1_1	Franklin_2007	8	8	0.2297	0	0.0958908	-6	0.0958908	0.25	NA	both	output	GM	inflammatory	cc	NA	-0.445756	UNKNOWN	C57BL_6	IFNŒ≥
Franklin_2007_FIG1_1	Franklin_2007	8	8	3.5951	2.8712	0.0409894	-3	0.0409894	0.25	NA	both	output	GM	inflammatory	cc	NA	-0.445756	UNKNOWN	C57BL_6	IFNŒ≥
Franklin_2007_FIG1_1	Franklin_2007	8	8	40.2572	23.6105	0.359886	-2	0.359886	0.25	NA	both	output	GM	inflammatory	cc	NA	-0.445756	UNKNOWN	C57BL_6	IFNŒ≥
Franklin_2007_FIG1_1	Franklin_2007	8	8	40.7317	42.6617	0.0391462	0	-0.0391462	0.25	NA	both	output	GM	inflammatory	cc	NA	-0.445756	UNKNOWN	C57BL_6	IFNŒ≥
Franklin_2007_FIG1_2	Franklin_2007	8	8	0.2722	NA	NA	-5	NA	0.25	NA	both	input	GM	inflammatory	NA	NA	-0.445756	UNKNOWN	C57BL_6	TLR2
Franklin_2007_FIG1_2	Franklin_2007	8	8	2.5493	NA	NA	-2	NA	0.25	NA	both	input	GM	inflammatory	NA	NA	-0.445756	UNKNOWN	C57BL_6	TLR2
Franklin_2007_FIG1_2	Franklin_2007	8	8	24.4485	14.9976	0.239082	0	0.239082	0.25	NA	both	input	GM	inflammatory	NA	NA	-0.445756	UNKNOWN	C57BL_6	TLR2
Franklin_2007_FIG1_2.1	Franklin_2007	8	8	0.2722	NA	NA	-5	NA	0.25	NA	both	input	GM	inflammatory	NA	NA	-0.445756	UNKNOWN	C57BL_6	MyD88
Franklin_2007_FIG1_2.1	Franklin_2007	8	8	2.5493	1.2604	0.0956937	-2	0.0956937	0.25	NA	both	input	GM	inflammatory	NA	NA	-0.445756	UNKNOWN	C57BL_6	MyD88
Franklin_2007_FIG1_2.1	Franklin_2007	8	8	24.4485	13.7088	0.275849	0	0.275849	0.25	NA	both	input	GM	inflammatory	NA	NA	-0.445756	UNKNOWN	C57BL_6	MyD88
Franklin_2007_FIG1_3	Franklin_2007	8	8	NA	0.0525	NA	-4	NA	0.25	NA	myeloid	input	GM	inflammatory	NA	NA	-0.445756	UNKNOWN	C57BL_6	CD14
Franklin_2007_FIG1_3	Franklin_2007	8	8	1.4788	0.761	0.0691226	-2	0.0691226	0.25	NA	myeloid	input	GM	inflammatory	NA	NA	-0.445756	UNKNOWN	C57BL_6	CD14
Franklin_2007_FIG1_3	Franklin_2007	8	8	19.4119	23.4308	0.0980526	0	-0.0980526	0.25	NA	myeloid	input	GM	inflammatory	NA	NA	-0.445756	UNKNOWN	C57BL_6	CD14
Franklin_2007_FIG1_3.1	Franklin_2007	8	8	NA	0.7706	NA	-4	NA	0.25	NA	both	input	GM	inflammatory	NA	NA	-0.445756	UNKNOWN	C57BL_6	TLR6
Franklin_2007_FIG1_3.1	Franklin_2007	8	8	1.4788	1.1918	0.0250401	-2	0.0250401	0.25	NA	both	input	GM	inflammatory	NA	NA	-0.445756	UNKNOWN	C57BL_6	TLR6
Franklin_2007_FIG1_3.1	Franklin_2007	8	8	19.4119	18.6942	0.0182759	0	0.0182759	0.25	NA	both	input	GM	inflammatory	NA	NA	-0.445756	UNKNOWN	C57BL_6	TLR6
Franklin_2007_FIG1_4	Franklin_2007	8	8	NA	0.00729	NA	-7	NA	0.25	NA	both	input	GM	inflammatory	NA	NA	-0.445756	UNKNOWN	C57BL_6	TLR4
Franklin_2007_FIG1_4	Franklin_2007	8	8	NA	1.438	NA	-4	NA	0.25	NA	both	input	GM	inflammatory	NA	NA	-0.445756	UNKNOWN	C57BL_6	TLR4
Franklin_2007_FIG1_4	Franklin_2007	8	8	14.5385	18.2398	0.100133	-2	-0.100133	0.25	NA	both	input	GM	inflammatory	NA	NA	-0.445756	UNKNOWN	C57BL_6	TLR4
Franklin_2007_FIG1_4	Franklin_2007	8	8	NA	26.6431	NA	0	NA	0.25	NA	both	input	GM	inflammatory	NA	NA	-0.445756	UNKNOWN	C57BL_6	TLR4
Franklin_2007_FIG1_4.1	Franklin_2007	8	8	NA	NA	NA	-10	NA	0.25	NA	both	input	GM	inflammatory	NA	NA	-0.445756	UNKNOWN	C57BL_6	TLR9
Franklin_2007_FIG1_4.1	Franklin_2007	8	8	NA	NA	NA	-7	NA	0.25	NA	both	input	GM	inflammatory	NA	NA	-0.445756	UNKNOWN	C57BL_6	TLR9
Franklin_2007_FIG1_4.1	Franklin_2007	8	8	14.5385	9.6991	0.148988	-5	0.148988	0.25	NA	both	input	GM	inflammatory	NA	NA	-0.445756	UNKNOWN	C57BL_6	TLR9
Franklin_2007_FIG1_4.1	Franklin_2007	8	8	NA	NA	NA	-3	NA	0.25	NA	both	input	GM	inflammatory	NA	NA	-0.445756	UNKNOWN	C57BL_6	TLR9
Franklin_2007_FIG1_4.1	Franklin_2007	8	8	4.3011	27.3574	0.68302	0	-0.68302	0.25	NA	both	input	GM	inflammatory	NA	NA	-0.445756	UNKNOWN	C57BL_6	TLR9
Ing_Stevenson_2009_Fig7A	Ing_Stevenson_2009	4	4	1.7502	9.4075	0.358114	-2	-0.358114	0.5	Ip	lymphoid	NA	Drug	NA	NA	1.70249	0.554244	FEMALE	B6	NK
Ing_Stevenson_2009_Fig7A	Ing_Stevenson_2009	4	4	3.938	20.5652	0.541812	-1	-0.541812	0.5	Ip	lymphoid	NA	Drug	NA	NA	1.70249	0.554244	FEMALE	B6	NK
Ing_Stevenson_2009_Fig7A	Ing_Stevenson_2009	4	4	11.741	33.4002	0.532902	0	-0.532902	0.5	Ip	lymphoid	NA	Drug	NA	NA	1.70249	0.554244	FEMALE	B6	NK
Ing_Stevenson_2009_Fig7A.1	Ing_Stevenson_2009	4	4	NA	9.4075	NA	-2	NA	0.5	Ip	lymphoid	NA	Drug	NA	NA	1.70249	0.554244	FEMALE	B6	NK
Ing_Stevenson_2009_Fig7A.1	Ing_Stevenson_2009	4	4	NA	20.5652	NA	-1	NA	0.5	Ip	lymphoid	NA	Drug	NA	NA	1.70249	0.554244	FEMALE	B6	NK
Ing_Stevenson_2009_Fig7A.1	Ing_Stevenson_2009	4	4	17.3564	33.4002	0.372951	0	-0.372951	0.5	Ip	lymphoid	NA	Drug	NA	NA	1.70249	0.554244	FEMALE	B6	NK
Patel_2007_TABLE1	Patel_2007	5	5	8.3	18.6	0.307337	-2	-0.307337	0.4	Ip	myeloid	input	GM	regulatory	NA	0.702492	0.554244	MALE	C57BL_6	CD36
Patel_2007_TABLE1	Patel_2007	5	5	39.7	51.7	0.241492	0	-0.241492	0.4	Ip	myeloid	input	GM	regulatory	NA	0.702492	0.554244	MALE	C57BL_6	CD36
Serghides_2009_FIG5D	Serghides_2009	6	6	0.6063	1.3593	0.0778212	-5	-0.0778212	0.333333	Ip	both	input	Drug	regulatory	NA	0.702492	0.554244	MALE	C57BL_6	CD36
Serghides_2009_FIG5D	Serghides_2009	6	6	1.8152	4.5258	0.158474	-4	-0.158474	0.333333	Ip	both	input	Drug	regulatory	NA	0.702492	0.554244	MALE	C57BL_6	CD36
Serghides_2009_FIG5D	Serghides_2009	6	6	5.9354	10.8044	0.177647	-3	-0.177647	0.333333	Ip	both	input	Drug	regulatory	NA	0.702492	0.554244	MALE	C57BL_6	CD36
Serghides_2009_FIG5D	Serghides_2009	6	6	10.8588	22.3033	0.312109	-2	-0.312109	0.333333	Ip	both	input	Drug	regulatory	NA	0.702492	0.554244	MALE	C57BL_6	CD36
Serghides_2009_FIG5D	Serghides_2009	6	6	19.7976	29.7364	0.231294	-1	-0.231294	0.333333	Ip	both	input	Drug	regulatory	NA	0.702492	0.554244	MALE	C57BL_6	CD36
Serghides_2009_FIG5D	Serghides_2009	6	6	33.4048	32.7523	0.0138685	0	0.0138685	0.333333	Ip	both	input	Drug	regulatory	NA	0.702492	0.554244	MALE	C57BL_6	CD36

## Sheet: non-lethal P. yoelii
Studies	ID_art	Sample_size_treatment	Sample_size_control	Parasitemia_Control	Parasitemia_Treatment	ESh	Time2	rawES	Var	Injection	Lineage	Input_output	Methodology	Inflammatory_regulatory_trafficking	Cytokinechemokinecc_receptor	cAge_median	cLOGDose_Parasites	Host_sex	Host_strain	Manipul_comp
Singh_2002_Fig3A	Singh_2002	5	5	3.0367	1.9592	0.069446	-18	0.069446	0.4	Ip	both	output	Drug	inflammatory	cc	-1.47337	-1.0871	FEMALE	Balb_c	IL-18
Singh_2002_Fig3A	Singh_2002	5	5	4.898	2.1551	0.151654	-16	0.151654	0.4	Ip	both	output	Drug	inflammatory	cc	-1.47337	-1.0871	FEMALE	Balb_c	IL-18
Singh_2002_Fig3A	Singh_2002	5	5	5.4857	2.449	0.158546	-14	0.158546	0.4	Ip	both	output	Drug	inflammatory	cc	-1.47337	-1.0871	FEMALE	Balb_c	IL-18
Singh_2002_Fig3A	Singh_2002	5	5	6.0735	2.253	0.196681	-12	0.196681	0.4	Ip	both	output	Drug	inflammatory	cc	-1.47337	-1.0871	FEMALE	Balb_c	IL-18
Singh_2002_Fig3A	Singh_2002	5	5	17.3388	3.0367	0.508651	-10	0.508651	0.4	Ip	both	output	Drug	inflammatory	cc	-1.47337	-1.0871	FEMALE	Balb_c	IL-18
Singh_2002_Fig3A	Singh_2002	5	5	20.9633	3.2327	0.589606	-8	0.589606	0.4	Ip	both	output	Drug	inflammatory	cc	-1.47337	-1.0871	FEMALE	Balb_c	IL-18
Singh_2002_Fig3A	Singh_2002	5	5	24.3918	4.5061	0.605287	-6	0.605287	0.4	Ip	both	output	Drug	inflammatory	cc	-1.47337	-1.0871	FEMALE	Balb_c	IL-18
Singh_2002_Fig3A	Singh_2002	5	5	33.502	13.4203	0.484396	-4	0.484396	0.4	Ip	both	output	Drug	inflammatory	cc	-1.47337	-1.0871	FEMALE	Balb_c	IL-18
Singh_2002_Fig3A	Singh_2002	5	5	36.7347	17.8286	0.430447	-2	0.430447	0.4	Ip	both	output	Drug	inflammatory	cc	-1.47337	-1.0871	FEMALE	Balb_c	IL-18
Singh_2002_Fig3A	Singh_2002	5	5	38.8898	31.7388	0.149799	0	0.149799	0.4	Ip	both	output	Drug	inflammatory	cc	-1.47337	-1.0871	FEMALE	Balb_c	IL-18
Zander _2016_Fig1B	Zander _2016	3	3	0.0395	0.0395	0	-17	0	0.666667	Iv	both	input	Drug	regulatory	receptor	-1.47337	0.912897	UNKNOWN	C57BL_6	IFNar1receptor
Zander _2016_Fig1B	Zander _2016	3	3	1.7328	1.6534	0.00615484	-12	0.00615484	0.666667	Iv	both	input	Drug	regulatory	receptor	-1.47337	0.912897	UNKNOWN	C57BL_6	IFNar1receptor
Zander _2016_Fig1B	Zander _2016	3	3	16.3941	9.6478	0.202063	-10	0.202063	0.666667	Iv	both	input	Drug	regulatory	receptor	-1.47337	0.912897	UNKNOWN	C57BL_6	IFNar1receptor
Zander _2016_Fig1B	Zander _2016	3	3	24.8546	22.6317	0.0522537	-7	0.0522537	0.666667	Iv	both	input	Drug	regulatory	receptor	-1.47337	0.912897	UNKNOWN	C57BL_6	IFNar1receptor
Zander _2016_Fig1B	Zander _2016	3	3	39.3569	31.1823	0.171355	-5	0.171355	0.666667	Iv	both	input	Drug	regulatory	receptor	-1.47337	0.912897	UNKNOWN	C57BL_6	IFNar1receptor
Zander _2016_Fig1B	Zander _2016	3	3	46.082	40.4468	0.113806	-3	0.113806	0.666667	Iv	both	input	Drug	regulatory	receptor	-1.47337	0.912897	UNKNOWN	C57BL_6	IFNar1receptor
Zander _2016_Fig1B	Zander _2016	3	3	53.3517	43.5105	0.197241	0	0.197241	0.666667	Iv	both	input	Drug	regulatory	receptor	-1.47337	0.912897	UNKNOWN	C57BL_6	IFNar1receptor
Zander _2016_Fig4	Zander _2016	5	5	NA	NA	NA	-10	NA	0.4	Iv	both	NA	Drug	regulatory	NA	-1.47337	0.912897	UNKNOWN	C57BL_6	IFN-Œ≥_IL-10R
Zander _2016_Fig4	Zander _2016	5	5	5.0383	5.1229	0.00385247	-4	-0.00385247	0.4	Iv	both	NA	Drug	regulatory	NA	-1.47337	0.912897	UNKNOWN	C57BL_6	IFN-Œ≥_IL-10R
Zander _2016_Fig4	Zander _2016	5	5	31.0434	21.8831	0.208352	0	0.208352	0.4	Iv	both	NA	Drug	regulatory	NA	-1.47337	0.912897	UNKNOWN	C57BL_6	IFN-Œ≥_IL-10R
Zander _2016_Fig4.1	Zander _2016	5	5	NA	NA	NA	-10	NA	0.4	Iv	both	input	Drug	inflammatory	receptor	-1.47337	0.912897	UNKNOWN	C57BL_6	IL-10R
Zander _2016_Fig4.1	Zander _2016	5	5	5.0383	3.5116	0.0757668	-4	0.0757668	0.4	Iv	both	input	Drug	inflammatory	receptor	-1.47337	0.912897	UNKNOWN	C57BL_6	IL-10R
Zander _2016_Fig4.1	Zander _2016	5	5	31.0434	12.1288	0.470501	0	0.470501	0.4	Iv	both	input	Drug	inflammatory	receptor	-1.47337	0.912897	UNKNOWN	C57BL_6	IL-10R
Zander _2016_Fig4.2	Zander _2016	5	5	NA	0.0847	NA	-10	NA	0.4	Iv	both	output	Drug	inflammatory	cc	-1.47337	0.912897	UNKNOWN	C57BL_6	antiIFN-Œ≥
Zander _2016_Fig4.2	Zander _2016	5	5	5.0383	5.208	0.00769746	-4	-0.00769746	0.4	Iv	both	output	Drug	inflammatory	cc	-1.47337	0.912897	UNKNOWN	C57BL_6	antiIFN-Œ≥
Zander _2016_Fig4.2	Zander _2016	5	5	31.0434	43.427	0.257016	0	-0.257016	0.4	Iv	both	output	Drug	inflammatory	cc	-1.47337	0.912897	UNKNOWN	C57BL_6	antiIFN-Œ≥
Playfair_1979_Fig1.1	Playfair_1979	7	7	0.00494	0.0673	0.0378332	-4	-0.0378332	0.285714	NA	myeloid	NA	Drug	NA	NA	1.02663	-1.0871	UNKNOWN	Other	phagocytosis
Playfair_1979_Fig1.1	Playfair_1979	7	7	0.1397	1.3241	0.15588	-3	-0.15588	0.285714	NA	myeloid	NA	Drug	NA	NA	1.02663	-1.0871	UNKNOWN	Other	phagocytosis
Playfair_1979_Fig1.1	Playfair_1979	7	7	1.0206	6.8463	0.327077	-2	-0.327077	0.285714	NA	myeloid	NA	Drug	NA	NA	1.02663	-1.0871	UNKNOWN	Other	phagocytosis
Playfair_1979_Fig1.1	Playfair_1979	7	7	4.7271	17.169	0.416129	-1	-0.416129	0.285714	NA	myeloid	NA	Drug	NA	NA	1.02663	-1.0871	UNKNOWN	Other	phagocytosis
Playfair_1979_Fig1.1	Playfair_1979	7	7	11.1325	32.9614	0.542704	0	-0.542704	0.285714	NA	myeloid	NA	Drug	NA	NA	1.02663	-1.0871	UNKNOWN	Other	phagocytosis
Playfair_1979_Fig1.1.2	Playfair_1979	7	7	0.00494	NA	NA	-5	NA	0.285714	NA	myeloid	NA	Drug	NA	NA	1.02663	-1.0871	UNKNOWN	Other	phagocytosis
Playfair_1979_Fig1.1.2	Playfair_1979	7	7	0.1397	0.0199	0.0465559	-4	0.0465559	0.285714	NA	myeloid	NA	Drug	NA	NA	1.02663	-1.0871	UNKNOWN	Other	phagocytosis
Playfair_1979_Fig1.1.2	Playfair_1979	7	7	1.0206	0.2326	0.1059	-3	0.1059	0.285714	NA	myeloid	NA	Drug	NA	NA	1.02663	-1.0871	UNKNOWN	Other	phagocytosis
Playfair_1979_Fig1.1.2	Playfair_1979	7	7	4.7271	1.9899	0.155267	-2	0.155267	0.285714	NA	myeloid	NA	Drug	NA	NA	1.02663	-1.0871	UNKNOWN	Other	phagocytosis
Playfair_1979_Fig1.1.2	Playfair_1979	7	7	11.1325	4.4713	0.254228	-1	0.254228	0.285714	NA	myeloid	NA	Drug	NA	NA	1.02663	-1.0871	UNKNOWN	Other	phagocytosis
Playfair_1979_Fig1.1.2	Playfair_1979	7	7	13.3291	6.0715	0.249523	0	0.249523	0.285714	NA	myeloid	NA	Drug	NA	NA	1.02663	-1.0871	UNKNOWN	Other	phagocytosis
Taverne_1987_FIG1A	Taverne_1987	6	6	0.7764	0.0287	0.142572	-7	0.142572	0.333333	Iv	both	output	Drug	inflammatory	cc	-2.47337	-1.0871	FEMALE	Other	TNF
Taverne_1987_FIG1A	Taverne_1987	6	6	1.8717	0.2748	0.16959	-6	0.16959	0.333333	Iv	both	output	Drug	inflammatory	cc	-2.47337	-1.0871	FEMALE	Other	TNF
Taverne_1987_FIG1A	Taverne_1987	6	6	2.754	0.5177	0.189419	-5	0.189419	0.333333	Iv	both	output	Drug	inflammatory	cc	-2.47337	-1.0871	FEMALE	Other	TNF
Taverne_1987_FIG1A	Taverne_1987	6	6	4.4838	1.0786	0.218644	-4	0.218644	0.333333	Iv	both	output	Drug	inflammatory	cc	-2.47337	-1.0871	FEMALE	Other	TNF
Taverne_1987_FIG1A	Taverne_1987	6	6	9.1364	1.5346	0.365739	-3	0.365739	0.333333	Iv	both	output	Drug	inflammatory	cc	-2.47337	-1.0871	FEMALE	Other	TNF
Taverne_1987_FIG1A	Taverne_1987	6	6	17.6031	2.6728	0.537474	-2	0.537474	0.333333	Iv	both	output	Drug	inflammatory	cc	-2.47337	-1.0871	FEMALE	Other	TNF
Taverne_1987_FIG1A	Taverne_1987	6	6	25.3294	12.7776	0.3237	-1	0.3237	0.333333	Iv	both	output	Drug	inflammatory	cc	-2.47337	-1.0871	FEMALE	Other	TNF
Taverne_1987_FIG1A	Taverne_1987	6	6	38.5636	17.3873	0.479783	0	0.479783	0.333333	Iv	both	output	Drug	inflammatory	cc	-2.47337	-1.0871	FEMALE	Other	TNF
BorgesDaSilva_2015_SUPFIG3A	BorgesDaSilva_2015	3	3	0.2	0.44	0.0432899	-6	-0.0432899	0.666667	Ip	myeloid	NA	Mixed	NA	NA	-1.47337	0.912897	UNKNOWN	B6.CD11cDTR	DC
BorgesDaSilva_2015_SUPFIG3A	BorgesDaSilva_2015	3	3	0.4	1.91	0.150717	-5	-0.150717	0.666667	Ip	myeloid	NA	Mixed	NA	NA	-1.47337	0.912897	UNKNOWN	B6.CD11cDTR	DC
BorgesDaSilva_2015_SUPFIG3A	BorgesDaSilva_2015	3	3	1.83	8.69	0.32708	-4	-0.32708	0.666667	Ip	myeloid	NA	Mixed	NA	NA	-1.47337	0.912897	UNKNOWN	B6.CD11cDTR	DC
BorgesDaSilva_2015_SUPFIG3A	BorgesDaSilva_2015	3	3	NA	40.31	NA	-3	NA	0.666667	Ip	myeloid	NA	Mixed	NA	NA	-1.47337	0.912897	UNKNOWN	B6.CD11cDTR	DC
BorgesDaSilva_2015_SUPFIG3A	BorgesDaSilva_2015	3	3	NA	48.85	NA	-2	NA	0.666667	Ip	myeloid	NA	Mixed	NA	NA	-1.47337	0.912897	UNKNOWN	B6.CD11cDTR	DC
BorgesDaSilva_2015_SUPFIG3A	BorgesDaSilva_2015	3	3	NA	48.88	NA	-1	NA	0.666667	Ip	myeloid	NA	Mixed	NA	NA	-1.47337	0.912897	UNKNOWN	B6.CD11cDTR	DC
BorgesDaSilva_2015_SUPFIG3A	BorgesDaSilva_2015	3	3	40.37	56.77	0.329628	0	-0.329628	0.666667	Ip	myeloid	NA	Mixed	NA	NA	-1.47337	0.912897	UNKNOWN	B6.CD11cDTR	DC
Choudhury_2000_Fig2	Choudhury_2000	5	5	NA	0.0984	NA	-12	NA	0.4	Iv	lymphoid	NA	Drug	NA	NA	1.52663	-1.0871	UNKNOWN	CB17_SCID	NK
Choudhury_2000_Fig2	Choudhury_2000	5	5	0.0394	0.6831	0.125787	-11	-0.125787	0.4	Iv	lymphoid	NA	Drug	NA	NA	1.52663	-1.0871	UNKNOWN	CB17_SCID	NK
Choudhury_2000_Fig2	Choudhury_2000	5	5	NA	0.6036	NA	-10	NA	0.4	Iv	lymphoid	NA	Drug	NA	NA	1.52663	-1.0871	UNKNOWN	CB17_SCID	NK
Choudhury_2000_Fig2	Choudhury_2000	5	5	NA	1.6029	NA	-9	NA	0.4	Iv	lymphoid	NA	Drug	NA	NA	1.52663	-1.0871	UNKNOWN	CB17_SCID	NK
Choudhury_2000_Fig2	Choudhury_2000	5	5	1.1759	2.5131	0.101093	-8	-0.101093	0.4	Iv	lymphoid	NA	Drug	NA	NA	1.52663	-1.0871	UNKNOWN	CB17_SCID	NK
Choudhury_2000_Fig2	Choudhury_2000	5	5	2.1877	11.311	0.389103	-5	-0.389103	0.4	Iv	lymphoid	NA	Drug	NA	NA	1.52663	-1.0871	UNKNOWN	CB17_SCID	NK
Choudhury_2000_Fig2	Choudhury_2000	5	5	3.1751	15.4293	0.449062	-3	-0.449062	0.4	Iv	lymphoid	NA	Drug	NA	NA	1.52663	-1.0871	UNKNOWN	CB17_SCID	NK
Choudhury_2000_Fig2	Choudhury_2000	5	5	5.8157	56.7667	1.21943	0	-1.21943	0.4	Iv	lymphoid	NA	Drug	NA	NA	1.52663	-1.0871	UNKNOWN	CB17_SCID	NK
Couper_2007_FIG8_C	Couper_2007	5	5	NA	NA	NA	-6	NA	0.4	Iv	myeloid	NA	Drug	NA	NA	-0.473373	-1.0871	UNKNOWN	C57BL_6	Macrophages
Couper_2007_FIG8_C	Couper_2007	5	5	NA	NA	NA	-5	NA	0.4	Iv	myeloid	NA	Drug	NA	NA	-0.473373	-1.0871	UNKNOWN	C57BL_6	Macrophages
Couper_2007_FIG8_C	Couper_2007	5	5	NA	4.4	NA	-4	NA	0.4	Iv	myeloid	NA	Drug	NA	NA	-0.473373	-1.0871	UNKNOWN	C57BL_6	Macrophages
Couper_2007_FIG8_C	Couper_2007	5	5	1.98	7.98	0.290413	-3	-0.290413	0.4	Iv	myeloid	NA	Drug	NA	NA	-0.473373	-1.0871	UNKNOWN	C57BL_6	Macrophages
Couper_2007_FIG8_C	Couper_2007	5	5	2.75	13.82	0.428591	-2	-0.428591	0.4	Iv	myeloid	NA	Drug	NA	NA	-0.473373	-1.0871	UNKNOWN	C57BL_6	Macrophages
Couper_2007_FIG8_C	Couper_2007	5	5	2.96	15.34	0.459063	-1	-0.459063	0.4	Iv	myeloid	NA	Drug	NA	NA	-0.473373	-1.0871	UNKNOWN	C57BL_6	Macrophages
Couper_2007_FIG8_C	Couper_2007	5	5	3.54	20.99	0.573268	0	-0.573268	0.4	Iv	myeloid	NA	Drug	NA	NA	-0.473373	-1.0871	UNKNOWN	C57BL_6	Macrophages
Sellau_2016_FIg3B	Sellau_2016	5	5	0.193	0.0951	0.0262055	-12	0.0262055	0.4	Ip	NA	output	Drug	regulatory	cc	0.0266272	-0.786073	UNKNOWN	C57BL_6J	IL-22
Sellau_2016_FIg3B	Sellau_2016	5	5	5.0744	2.7286	0.122538	-10	0.122538	0.4	Ip	NA	output	Drug	regulatory	cc	0.0266272	-0.786073	UNKNOWN	C57BL_6J	IL-22
Sellau_2016_FIg3B	Sellau_2016	5	5	7.9033	2.0389	0.283379	-7	0.283379	0.4	Ip	NA	output	Drug	regulatory	cc	0.0266272	-0.786073	UNKNOWN	C57BL_6J	IL-22
Sellau_2016_FIg3B	Sellau_2016	5	5	16.108	6.5295	0.309186	-5	0.309186	0.4	Ip	NA	output	Drug	regulatory	cc	0.0266272	-0.786073	UNKNOWN	C57BL_6J	IL-22
Sellau_2016_FIg3B	Sellau_2016	5	5	23.042	8.9676	0.393105	-3	0.393105	0.4	Ip	NA	output	Drug	regulatory	cc	0.0266272	-0.786073	UNKNOWN	C57BL_6J	IL-22
Sellau_2016_FIg3B	Sellau_2016	5	5	27.3371	12.2852	0.384164	0	0.384164	0.4	Ip	NA	output	Drug	regulatory	cc	0.0266272	-0.786073	UNKNOWN	C57BL_6J	IL-22
Hahn_2018_Fig1B	Hahn_2018	4	4	0.9348	3.6416	0.190342	-11	-0.190342	0.5	Ip	both	input	GM	inflammatory	NA	-0.473373	0.912897	MALE	C57BL_6	CGAS
Hahn_2018_Fig1B	Hahn_2018	4	4	1.8833	5.7396	0.20852	-10	-0.20852	0.5	Ip	both	input	GM	inflammatory	NA	-0.473373	0.912897	MALE	C57BL_6	CGAS
Hahn_2018_Fig1B	Hahn_2018	4	4	2.8317	6.1471	0.162931	-9	-0.162931	0.5	Ip	both	input	GM	inflammatory	NA	-0.473373	0.912897	MALE	C57BL_6	CGAS
Hahn_2018_Fig1B	Hahn_2018	4	4	2.901	14.2637	0.432249	-8	-0.432249	0.5	Ip	both	input	GM	inflammatory	NA	-0.473373	0.912897	MALE	C57BL_6	CGAS
Hahn_2018_Fig1B	Hahn_2018	4	4	5.4725	14.874	0.319621	-7	-0.319621	0.5	Ip	both	input	GM	inflammatory	NA	-0.473373	0.912897	MALE	C57BL_6	CGAS
Hahn_2018_Fig1B	Hahn_2018	4	4	5.5419	13.929	0.28966	-6	-0.28966	0.5	Ip	both	input	GM	inflammatory	NA	-0.473373	0.912897	MALE	C57BL_6	CGAS
Hahn_2018_Fig1B	Hahn_2018	4	4	4.9348	21.6399	0.519666	-5	-0.519666	0.5	Ip	both	input	GM	inflammatory	NA	-0.473373	0.912897	MALE	C57BL_6	CGAS
Hahn_2018_Fig1B	Hahn_2018	4	4	8.656	23.9407	0.425297	-4	-0.425297	0.5	Ip	both	input	GM	inflammatory	NA	-0.473373	0.912897	MALE	C57BL_6	CGAS
Hahn_2018_Fig1B	Hahn_2018	4	4	11.6332	37.197	0.615732	-3	-0.615732	0.5	Ip	both	input	GM	inflammatory	NA	-0.473373	0.912897	MALE	C57BL_6	CGAS
Hahn_2018_Fig1B	Hahn_2018	4	4	15.6246	36.1842	0.478093	-2	-0.478093	0.5	Ip	both	input	GM	inflammatory	NA	-0.473373	0.912897	MALE	C57BL_6	CGAS
Hahn_2018_Fig1B	Hahn_2018	4	4	22.7269	45.3829	0.484466	-1	-0.484466	0.5	Ip	both	input	GM	inflammatory	NA	-0.473373	0.912897	MALE	C57BL_6	CGAS
Hahn_2018_Fig1B	Hahn_2018	4	4	23.4049	51.1327	0.583501	0	-0.583501	0.5	Ip	both	input	GM	inflammatory	NA	-0.473373	0.912897	MALE	C57BL_6	CGAS
Hahn_2018_Fig1C	Hahn_2018	4	4	0.9595	NA	NA	-8	NA	0.5	Ip	both	input	GM	regulatory	receptor	-0.473373	-0.0871034	UNKNOWN	C57BL_6	INFAR
Hahn_2018_Fig1C	Hahn_2018	4	4	1.0962	NA	NA	-7	NA	0.5	Ip	both	input	GM	regulatory	receptor	-0.473373	-0.0871034	UNKNOWN	C57BL_6	INFAR
Hahn_2018_Fig1C	Hahn_2018	4	4	1.3684	2.406	0.0769892	-6	-0.0769892	0.5	Ip	both	input	GM	regulatory	receptor	-0.473373	-0.0871034	UNKNOWN	C57BL_6	INFAR
Hahn_2018_Fig1C	Hahn_2018	4	4	1.9113	3.4903	0.0984673	-5	-0.0984673	0.5	Ip	both	input	GM	regulatory	receptor	-0.473373	-0.0871034	UNKNOWN	C57BL_6	INFAR
Hahn_2018_Fig1C	Hahn_2018	4	4	2.6797	3.8075	0.0639003	-4	-0.0639003	0.5	Ip	both	input	GM	regulatory	receptor	-0.473373	-0.0871034	UNKNOWN	C57BL_6	INFAR
Hahn_2018_Fig1C	Hahn_2018	4	4	2.9519	6.2902	0.161683	-3	-0.161683	0.5	Ip	both	input	GM	regulatory	receptor	-0.473373	-0.0871034	UNKNOWN	C57BL_6	INFAR
Hahn_2018_Fig1C	Hahn_2018	4	4	3.2692	8.3669	0.22328	-2	-0.22328	0.5	Ip	both	input	GM	regulatory	receptor	-0.473373	-0.0871034	UNKNOWN	C57BL_6	INFAR
Hahn_2018_Fig1C	Hahn_2018	4	4	4.2631	7.6015	0.142715	-1	-0.142715	0.5	Ip	both	input	GM	regulatory	receptor	-0.473373	-0.0871034	UNKNOWN	C57BL_6	INFAR
Hahn_2018_Fig1C	Hahn_2018	4	4	5.4827	10.8961	0.200111	0	-0.200111	0.5	Ip	both	input	GM	regulatory	receptor	-0.473373	-0.0871034	UNKNOWN	C57BL_6	INFAR
Mannoor_2001_FIG1A	Mannoor_2001	4	6	0	0.478	0.138385	-17	-0.138385	0.416667	Ip	lymphoid	input	GM	NA	NA	3.02663	-1.0871	UNKNOWN	C57BL_6	NKT
Mannoor_2001_FIG1A	Mannoor_2001	4	6	0.3516	0.9022	0.0715939	-15	-0.0715939	0.416667	Ip	lymphoid	input	GM	NA	NA	3.02663	-1.0871	UNKNOWN	C57BL_6	NKT
Mannoor_2001_FIG1A	Mannoor_2001	4	6	0	0.2346	0.096909	-14	-0.096909	0.416667	Ip	lymphoid	input	GM	NA	NA	3.02663	-1.0871	UNKNOWN	C57BL_6	NKT
Mannoor_2001_FIG1A	Mannoor_2001	4	6	5.797	5.5232	0.0118496	-12	0.0118496	0.416667	Ip	lymphoid	input	GM	NA	NA	3.02663	-1.0871	UNKNOWN	C57BL_6	NKT
Mannoor_2001_FIG1A	Mannoor_2001	4	6	6.4855	6.7625	0.0111384	-10	-0.0111384	0.416667	Ip	lymphoid	input	GM	NA	NA	3.02663	-1.0871	UNKNOWN	C57BL_6	NKT
Mannoor_2001_FIG1A	Mannoor_2001	4	6	11.2456	16.9249	0.164035	-8	-0.164035	0.416667	Ip	lymphoid	input	GM	NA	NA	3.02663	-1.0871	UNKNOWN	C57BL_6	NKT
Mannoor_2001_FIG1A	Mannoor_2001	4	6	9.7694	16.2636	0.194426	-6	-0.194426	0.416667	Ip	lymphoid	input	GM	NA	NA	3.02663	-1.0871	UNKNOWN	C57BL_6	NKT
Mannoor_2001_FIG1A	Mannoor_2001	4	6	23.1758	20.75	0.0586148	-4	0.0586148	0.416667	Ip	lymphoid	input	GM	NA	NA	3.02663	-1.0871	UNKNOWN	C57BL_6	NKT
Mannoor_2001_FIG1A	Mannoor_2001	4	6	33.3414	25.7648	0.166359	-2	0.166359	0.416667	Ip	lymphoid	input	GM	NA	NA	3.02663	-1.0871	UNKNOWN	C57BL_6	NKT
Mannoor_2001_FIG1A	Mannoor_2001	4	6	43.7776	36.7485	0.143464	0	0.143464	0.416667	Ip	lymphoid	input	GM	NA	NA	3.02663	-1.0871	UNKNOWN	C57BL_6	NKT
Sebina_2016_FIG3A	Sebina_2016	5	5	2.1117	4.6642	0.143699	-6	-0.143699	0.4	Iv	both	input	GM	regulatory	receptor	0.526627	-1.0871	FEMALE	C57BL_6J	IFNar1
Sebina_2016_FIG3A	Sebina_2016	5	5	4.5272	10.1486	0.219616	-3	-0.219616	0.4	Iv	both	input	GM	regulatory	receptor	0.526627	-1.0871	FEMALE	C57BL_6J	IFNar1
Sebina_2016_FIG3A	Sebina_2016	5	5	4.0091	11.923	0.30193	-2	-0.30193	0.4	Iv	both	input	GM	regulatory	receptor	0.526627	-1.0871	FEMALE	C57BL_6J	IFNar1
Sebina_2016_FIG3A	Sebina_2016	5	5	7.9792	15.9013	0.247592	-1	-0.247592	0.4	Iv	both	input	GM	regulatory	receptor	0.526627	-1.0871	FEMALE	C57BL_6J	IFNar1
Sebina_2016_FIG3A	Sebina_2016	5	5	9.4939	22.1698	0.354068	-1	-0.354068	0.4	Iv	both	input	GM	regulatory	receptor	0.526627	-1.0871	FEMALE	C57BL_6J	IFNar1
Sebina_2016_FIG3A	Sebina_2016	5	5	22.1868	22.4178	0.00554925	0	-0.00554925	0.4	Iv	both	input	GM	regulatory	receptor	0.526627	-1.0871	FEMALE	C57BL_6J	IFNar1
Villegas-Mendez_2016_FIG6A	Villegas-Mendez_2016	3	3	0	NA	NA	-4	NA	0.666667	Iv	both	input	Drug	regulatory	receptor	-0.473373	-1.0871	UNKNOWN	Other	IL10R
Villegas-Mendez_2016_FIG6A	Villegas-Mendez_2016	3	3	0.8155	0.6612	0.0180483	-3	0.0180483	0.666667	Iv	both	input	Drug	regulatory	receptor	-0.473373	-1.0871	UNKNOWN	Other	IL10R
Villegas-Mendez_2016_FIG6A	Villegas-Mendez_2016	3	3	1.3391	0.6832	0.066458	-2	0.066458	0.666667	Iv	both	input	Drug	regulatory	receptor	-0.473373	-1.0871	UNKNOWN	Other	IL10R
Villegas-Mendez_2016_FIG6A	Villegas-Mendez_2016	3	3	4.524	4.0804	0.0218693	-1	0.0218693	0.666667	Iv	both	input	Drug	regulatory	receptor	-0.473373	-1.0871	UNKNOWN	Other	IL10R
Villegas-Mendez_2016_FIG6A	Villegas-Mendez_2016	3	3	3.7361	5.5297	0.0857238	0	-0.0857238	0.666667	Iv	both	input	Drug	regulatory	receptor	-0.473373	-1.0871	UNKNOWN	Other	IL10R
Thee√ü_2017_FIG3C	Thee√ü_2017	6	7	0	0	0	-12	0	0.309524	Ip	myeloid	NA	Drug	NA	NA	0.0266272	-0.786073	FEMALE	C57BL_6	Effector_Neutrophils
Thee√ü_2017_FIG3C	Thee√ü_2017	6	7	6.6615	3.3618	0.153317	-9	0.153317	0.309524	Ip	myeloid	NA	Drug	NA	NA	0.0266272	-0.786073	FEMALE	C57BL_6	Effector_Neutrophils
Thee√ü_2017_FIG3C	Thee√ü_2017	6	7	7.4708	9.7121	0.0801407	-6	-0.0801407	0.309524	Ip	myeloid	NA	Drug	NA	NA	0.0266272	-0.786073	FEMALE	C57BL_6	Effector_Neutrophils
Thee√ü_2017_FIG3C	Thee√ü_2017	6	7	30.6926	22.4125	0.188009	-3	0.188009	0.309524	Ip	myeloid	NA	Drug	NA	NA	0.0266272	-0.786073	FEMALE	C57BL_6	Effector_Neutrophils
Thee√ü_2017_FIG3C	Thee√ü_2017	6	7	32.4981	26.2724	0.136843	0	0.136843	0.309524	Ip	myeloid	NA	Drug	NA	NA	0.0266272	-0.786073	FEMALE	C57BL_6	Effector_Neutrophils
Thee√ü_2017_FIG3D	Thee√ü_2017	6	6	0.1143	0.145	0.00854669	-6	-0.00854669	0.333333	Ip	myeloid	NA	Drug	NA	NA	0.0266272	-0.786073	FEMALE	C57BL_6	Effector_Neutrophils
Thee√ü_2017_FIG3D	Thee√ü_2017	6	6	2.9647	2.842	0.0073083	-3	0.0073083	0.333333	Ip	myeloid	NA	Drug	NA	NA	0.0266272	-0.786073	FEMALE	C57BL_6	Effector_Neutrophils
Thee√ü_2017_FIG3D	Thee√ü_2017	6	6	6.215	12.8867	0.230438	0	-0.230438	0.333333	Ip	myeloid	NA	Drug	NA	NA	0.0266272	-0.786073	FEMALE	C57BL_6	Effector_Neutrophils
Gowda_2012_FIG8A	Gowda_2012	10	10	1.3099	NA	NA	-18	NA	0.2	Ip	both	input	GM	inflammatory	NA	NA	0.912897	UNKNOWN	C57BL_6	TLR9
Gowda_2012_FIG8A	Gowda_2012	10	10	1.5217	2.2904	0.0565044	-16	-0.0565044	0.2	Ip	both	input	GM	inflammatory	NA	NA	0.912897	UNKNOWN	C57BL_6	TLR9
Gowda_2012_FIG8A	Gowda_2012	10	10	2.3921	3.8197	0.0828382	-14	-0.0828382	0.2	Ip	both	input	GM	inflammatory	NA	NA	0.912897	UNKNOWN	C57BL_6	TLR9
Gowda_2012_FIG8A	Gowda_2012	10	10	0.9569	5.8982	0.294675	-12	-0.294675	0.2	Ip	both	input	GM	inflammatory	NA	NA	0.912897	UNKNOWN	C57BL_6	TLR9
Gowda_2012_FIG8A	Gowda_2012	10	10	6.3293	10.3924	0.147842	-10	-0.147842	0.2	Ip	both	input	GM	inflammatory	NA	NA	0.912897	UNKNOWN	C57BL_6	TLR9
Gowda_2012_FIG8A	Gowda_2012	10	10	12.0314	17.1923	0.146637	-8	-0.146637	0.2	Ip	both	input	GM	inflammatory	NA	NA	0.912897	UNKNOWN	C57BL_6	TLR9
Gowda_2012_FIG8A	Gowda_2012	10	10	21.137	27.9449	0.158543	-6	-0.158543	0.2	Ip	both	input	GM	inflammatory	NA	NA	0.912897	UNKNOWN	C57BL_6	TLR9
Gowda_2012_FIG8A	Gowda_2012	10	10	25.0825	36.9412	0.257454	-4	-0.257454	0.2	Ip	both	input	GM	inflammatory	NA	NA	0.912897	UNKNOWN	C57BL_6	TLR9
Gowda_2012_FIG8A	Gowda_2012	10	10	29.6863	48.902	0.396411	-2	-0.396411	0.2	Ip	both	input	GM	inflammatory	NA	NA	0.912897	UNKNOWN	C57BL_6	TLR9
Gowda_2012_FIG8A	Gowda_2012	10	10	34.0704	52.2981	0.370222	0	-0.370222	0.2	Ip	both	input	GM	inflammatory	NA	NA	0.912897	UNKNOWN	C57BL_6	TLR9
Gowda_2012_FIG8A.1	Gowda_2012	10	10	1.3099	2.5179	0.0893005	-16	-0.0893005	0.2	Ip	both	input	GM	inflammatory	NA	NA	0.912897	UNKNOWN	C57BL_6	MyD88
Gowda_2012_FIG8A.1	Gowda_2012	10	10	1.5217	3.8274	0.14647	-14	-0.14647	0.2	Ip	both	input	GM	inflammatory	NA	NA	0.912897	UNKNOWN	C57BL_6	MyD88
Gowda_2012_FIG8A.1	Gowda_2012	10	10	2.3921	4.6981	0.126395	-12	-0.126395	0.2	Ip	both	input	GM	inflammatory	NA	NA	0.912897	UNKNOWN	C57BL_6	MyD88
Gowda_2012_FIG8A.1	Gowda_2012	10	10	0.9569	3.702	0.19127	-10	-0.19127	0.2	Ip	both	input	GM	inflammatory	NA	NA	0.912897	UNKNOWN	C57BL_6	MyD88
Gowda_2012_FIG8A.1	Gowda_2012	10	10	6.3293	NA	NA	-8	NA	0.2	Ip	both	input	GM	inflammatory	NA	NA	0.912897	UNKNOWN	C57BL_6	MyD88
Gowda_2012_FIG8A.1	Gowda_2012	10	10	12.0314	22.2431	0.273819	-6	-0.273819	0.2	Ip	both	input	GM	inflammatory	NA	NA	0.912897	UNKNOWN	C57BL_6	MyD88
Gowda_2012_FIG8A.1	Gowda_2012	10	10	21.137	39.1452	0.396531	-4	-0.396531	0.2	Ip	both	input	GM	inflammatory	NA	NA	0.912897	UNKNOWN	C57BL_6	MyD88
Gowda_2012_FIG8A.1	Gowda_2012	10	10	25.0825	46.3843	0.449317	-2	-0.449317	0.2	Ip	both	input	GM	inflammatory	NA	NA	0.912897	UNKNOWN	C57BL_6	MyD88
Gowda_2012_FIG8A.1	Gowda_2012	10	10	29.6863	57.6862	0.572709	0	-0.572709	0.2	Ip	both	input	GM	inflammatory	NA	NA	0.912897	UNKNOWN	C57BL_6	MyD88
Gowda_2012_FIG8B	Gowda_2012	10	10	1.2882	NA	NA	-18	NA	0.2	Ip	both	input	GM	inflammatory	NA	NA	0.912897	UNKNOWN	C57BL_6	TLR2
Gowda_2012_FIG8B	Gowda_2012	10	10	1.374	2.2479	0.0660192	-16	-0.0660192	0.2	Ip	both	input	GM	inflammatory	NA	NA	0.912897	UNKNOWN	C57BL_6	TLR2
Gowda_2012_FIG8B	Gowda_2012	10	10	2.6623	NA	NA	-14	NA	0.2	Ip	both	input	GM	inflammatory	NA	NA	0.912897	UNKNOWN	C57BL_6	TLR2
Gowda_2012_FIG8B	Gowda_2012	10	10	1.1084	3.4039	0.160167	-12	-0.160167	0.2	Ip	both	input	GM	inflammatory	NA	NA	0.912897	UNKNOWN	C57BL_6	TLR2
Gowda_2012_FIG8B	Gowda_2012	10	10	6.2219	NA	NA	-10	NA	0.2	Ip	both	input	GM	inflammatory	NA	NA	0.912897	UNKNOWN	C57BL_6	TLR2
Gowda_2012_FIG8B	Gowda_2012	10	10	12.4283	10.6793	0.0547492	-8	0.0547492	0.2	Ip	both	input	GM	inflammatory	NA	NA	0.912897	UNKNOWN	C57BL_6	TLR2
Gowda_2012_FIG8B	Gowda_2012	10	10	21.4754	17.8689	0.0908108	-6	0.0908108	0.2	Ip	both	input	GM	inflammatory	NA	NA	0.912897	UNKNOWN	C57BL_6	TLR2
Gowda_2012_FIG8B	Gowda_2012	10	10	25.2767	26.8071	0.0348753	-4	-0.0348753	0.2	Ip	both	input	GM	inflammatory	NA	NA	0.912897	UNKNOWN	C57BL_6	TLR2
Gowda_2012_FIG8B	Gowda_2012	10	10	29.5154	36.7294	0.153485	-2	-0.153485	0.2	Ip	both	input	GM	inflammatory	NA	NA	0.912897	UNKNOWN	C57BL_6	TLR2
Gowda_2012_FIG8B	Gowda_2012	10	10	34.1914	37.4705	0.0684021	0	-0.0684021	0.2	Ip	both	input	GM	inflammatory	NA	NA	0.912897	UNKNOWN	C57BL_6	TLR2
Gowda_2012_FIG8B.1	Gowda_2012	10	10	1.2882	NA	NA	-18	NA	0.2	Ip	both	input	GM	inflammatory	NA	NA	0.912897	UNKNOWN	C57BL_6	TLR4
Gowda_2012_FIG8B.1	Gowda_2012	10	10	1.374	NA	NA	-16	NA	0.2	Ip	both	input	GM	inflammatory	NA	NA	0.912897	UNKNOWN	C57BL_6	TLR4
Gowda_2012_FIG8B.1	Gowda_2012	10	10	2.6623	NA	NA	-14	NA	0.2	Ip	both	input	GM	inflammatory	NA	NA	0.912897	UNKNOWN	C57BL_6	TLR4
Gowda_2012_FIG8B.1	Gowda_2012	10	10	1.1084	NA	NA	-12	NA	0.2	Ip	both	input	GM	inflammatory	NA	NA	0.912897	UNKNOWN	C57BL_6	TLR4
Gowda_2012_FIG8B.1	Gowda_2012	10	10	6.2219	NA	NA	-10	NA	0.2	Ip	both	input	GM	inflammatory	NA	NA	0.912897	UNKNOWN	C57BL_6	TLR4
Gowda_2012_FIG8B.1	Gowda_2012	10	10	12.4283	13.0833	0.019636	-8	-0.019636	0.2	Ip	both	input	GM	inflammatory	NA	NA	0.912897	UNKNOWN	C57BL_6	TLR4
Gowda_2012_FIG8B.1	Gowda_2012	10	10	21.4754	16.2292	0.134424	-6	0.134424	0.2	Ip	both	input	GM	inflammatory	NA	NA	0.912897	UNKNOWN	C57BL_6	TLR4
Gowda_2012_FIG8B.1	Gowda_2012	10	10	25.2767	20.9055	0.10383	-4	0.10383	0.2	Ip	both	input	GM	inflammatory	NA	NA	0.912897	UNKNOWN	C57BL_6	TLR4
Gowda_2012_FIG8B.1	Gowda_2012	10	10	29.5154	26.2372	0.0731386	-2	0.0731386	0.2	Ip	both	input	GM	inflammatory	NA	NA	0.912897	UNKNOWN	C57BL_6	TLR4
Gowda_2012_FIG8B.1	Gowda_2012	10	10	34.1914	29.8207	0.0937411	0	0.0937411	0.2	Ip	both	input	GM	inflammatory	NA	NA	0.912897	UNKNOWN	C57BL_6	TLR4
James_2018_FIGS3F	James_2018	5	5	0.8669	1.7456	0.0785322	-8	-0.0785322	0.4	Iv	both	input	GM	regulatory	NA	1.52663	-0.0871034	FEMALE	C57BL_6	TypeI IFN
James_2018_FIGS3F	James_2018	5	5	4.0241	12.8105	0.32813	-6	-0.32813	0.4	Iv	both	input	GM	regulatory	NA	1.52663	-0.0871034	FEMALE	C57BL_6	TypeI IFN
James_2018_FIGS3F	James_2018	5	5	3.0549	19.1339	0.554092	-5	-0.554092	0.4	Iv	both	input	GM	regulatory	NA	1.52663	-0.0871034	FEMALE	C57BL_6	TypeI IFN
James_2018_FIGS3F	James_2018	5	5	4.8969	22.6454	0.545637	-4	-0.545637	0.4	Iv	both	input	GM	regulatory	NA	1.52663	-0.0871034	FEMALE	C57BL_6	TypeI IFN
James_2018_FIGS3F	James_2018	5	5	6.2997	28.6173	0.621491	-3	-0.621491	0.4	Iv	both	input	GM	regulatory	NA	1.52663	-0.0871034	FEMALE	C57BL_6	TypeI IFN
James_2018_FIGS3F	James_2018	5	5	10.9536	36.1706	0.615908	-2	-0.615908	0.4	Iv	both	input	GM	regulatory	NA	1.52663	-0.0871034	FEMALE	C57BL_6	TypeI IFN
James_2018_FIGS3F	James_2018	5	5	14.3775	34.4104	0.475905	-1	-0.475905	0.4	Iv	both	input	GM	regulatory	NA	1.52663	-0.0871034	FEMALE	C57BL_6	TypeI IFN
James_2018_FIGS3F	James_2018	5	5	20.1735	37.3949	0.384319	0	-0.384319	0.4	Iv	both	input	GM	regulatory	NA	1.52663	-0.0871034	FEMALE	C57BL_6	TypeI IFN
James_2018_FIGS3F.2	James_2018	5	5	0.8669	NA	NA	-8	NA	0.4	Iv	both	input	GM	regulatory	NA	1.52663	-0.0871034	FEMALE	C57BL_6	TypeI IFN
James_2018_FIGS3F.2	James_2018	5	5	4.0241	2.0912	0.113707	-6	0.113707	0.4	Iv	both	input	GM	regulatory	NA	1.52663	-0.0871034	FEMALE	C57BL_6	TypeI IFN
James_2018_FIGS3F.2	James_2018	5	5	3.0549	NA	NA	-5	NA	0.4	Iv	both	input	GM	regulatory	NA	1.52663	-0.0871034	FEMALE	C57BL_6	TypeI IFN
James_2018_FIGS3F.2	James_2018	5	5	4.8969	3.5791	0.0656085	-4	0.0656085	0.4	Iv	both	input	GM	regulatory	NA	1.52663	-0.0871034	FEMALE	C57BL_6	TypeI IFN
James_2018_FIGS3F.2	James_2018	5	5	6.2997	7.8814	0.0617166	-3	-0.0617166	0.4	Iv	both	input	GM	regulatory	NA	1.52663	-0.0871034	FEMALE	C57BL_6	TypeI IFN
James_2018_FIGS3F.2	James_2018	5	5	10.9536	7.8784	0.105631	-2	0.105631	0.4	Iv	both	input	GM	regulatory	NA	1.52663	-0.0871034	FEMALE	C57BL_6	TypeI IFN
James_2018_FIGS3F.2	James_2018	5	5	14.3775	10.5114	0.117454	-1	0.117454	0.4	Iv	both	input	GM	regulatory	NA	1.52663	-0.0871034	FEMALE	C57BL_6	TypeI IFN
James_2018_FIGS3F.2	James_2018	5	5	20.1735	11.3872	0.243214	0	0.243214	0.4	Iv	both	input	GM	regulatory	NA	1.52663	-0.0871034	FEMALE	C57BL_6	TypeI IFN
Bakir_2006_FIG9A	Bakir_2006	3	3	1.03	1.03	0	-13	0	0.666667	Ip	lymphoid	NA	Drug	NA	NA	3.0625	-0.883194	UNKNOWN	DBA_2	Effector_gdTcell
Bakir_2006_FIG9A	Bakir_2006	3	3	7.3	8.95	0.0604654	-11	-0.0604654	0.666667	Ip	lymphoid	NA	Drug	NA	NA	3.0625	-0.883194	UNKNOWN	DBA_2	Effector_gdTcell
Bakir_2006_FIG9A	Bakir_2006	3	3	5.8	17.17	0.368049	-9	-0.368049	0.666667	Ip	lymphoid	NA	Drug	NA	NA	3.0625	-0.883194	UNKNOWN	DBA_2	Effector_gdTcell
Bakir_2006_FIG9A	Bakir_2006	3	3	12.37	27.18	0.378057	-7	-0.378057	0.666667	Ip	lymphoid	NA	Drug	NA	NA	3.0625	-0.883194	UNKNOWN	DBA_2	Effector_gdTcell
Bakir_2006_FIG9A	Bakir_2006	3	3	21.93	34.8	0.287188	-5	-0.287188	0.666667	Ip	lymphoid	NA	Drug	NA	NA	3.0625	-0.883194	UNKNOWN	DBA_2	Effector_gdTcell
Bakir_2006_FIG9A	Bakir_2006	3	3	30.59	49.89	0.396478	-2	-0.396478	0.666667	Ip	lymphoid	NA	Drug	NA	NA	3.0625	-0.883194	UNKNOWN	DBA_2	Effector_gdTcell
Bakir_2006_FIG9A	Bakir_2006	3	3	34.92	54.81	0.402719	0	-0.402719	0.666667	Ip	lymphoid	NA	Drug	NA	NA	3.0625	-0.883194	UNKNOWN	DBA_2	Effector_gdTcell
Li_2012_FIG1	Li_2012	10	10	0.4502	0.0643	0.0835745	-14	0.0835745	0.2	Ip	myeloid	output	GM	regulatory	NA	NA	-0.883194	UNKNOWN	C57BL_6	Effector_Scavengerreceptor
Li_2012_FIG1	Li_2012	10	10	1.2219	2.701	0.10866	-11	-0.10866	0.2	Ip	myeloid	output	GM	regulatory	NA	NA	-0.883194	UNKNOWN	C57BL_6	Effector_Scavengerreceptor
Li_2012_FIG1	Li_2012	10	10	7.074	5.7235	0.0552572	-9	0.0552572	0.2	Ip	myeloid	output	GM	regulatory	NA	NA	-0.883194	UNKNOWN	C57BL_6	Effector_Scavengerreceptor
Li_2012_FIG1	Li_2012	10	10	5.6592	7.5884	0.0777709	-7	-0.0777709	0.2	Ip	myeloid	output	GM	regulatory	NA	NA	-0.883194	UNKNOWN	C57BL_6	Effector_Scavengerreceptor
Li_2012_FIG1	Li_2012	10	10	7.2669	13.8264	0.216081	-6	-0.216081	0.2	Ip	myeloid	output	GM	regulatory	NA	NA	-0.883194	UNKNOWN	C57BL_6	Effector_Scavengerreceptor
Li_2012_FIG1	Li_2012	10	10	17.4277	34.5338	0.395007	-4	-0.395007	0.2	Ip	myeloid	output	GM	regulatory	NA	NA	-0.883194	UNKNOWN	C57BL_6	Effector_Scavengerreceptor
Li_2012_FIG1	Li_2012	10	10	37.1703	44.9518	0.15836	-2	-0.15836	0.2	Ip	myeloid	output	GM	regulatory	NA	NA	-0.883194	UNKNOWN	C57BL_6	Effector_Scavengerreceptor
Li_2012_FIG1	Li_2012	10	10	41.865	46.1736	0.0868236	0	-0.0868236	0.2	Ip	myeloid	output	GM	regulatory	NA	NA	-0.883194	UNKNOWN	C57BL_6	Effector_Scavengerreceptor
Li_2012_FIG5	Li_2012	6	6	0.1291	NA	NA	-13	NA	0.333333	Ip	both	output	Mixed	regulatory	NA	NA	-0.883194	UNKNOWN	C57BL_6	Effector_ScavengerreceptorandgdTcells
Li_2012_FIG5	Li_2012	6	6	NA	1.9599	NA	-11	NA	0.333333	Ip	both	output	Mixed	regulatory	NA	NA	-0.883194	UNKNOWN	C57BL_6	Effector_ScavengerreceptorandgdTcells
Li_2012_FIG5	Li_2012	6	6	3.2665	6.018	0.132225	-9	-0.132225	0.333333	Ip	both	output	Mixed	regulatory	NA	NA	-0.883194	UNKNOWN	C57BL_6	Effector_ScavengerreceptorandgdTcells
Li_2012_FIG5	Li_2012	6	6	3.7215	6.0799	0.11003	-7	-0.11003	0.333333	Ip	both	output	Mixed	regulatory	NA	NA	-0.883194	UNKNOWN	C57BL_6	Effector_ScavengerreceptorandgdTcells
Li_2012_FIG5	Li_2012	6	6	6.2073	9.2209	0.113468	-5	-0.113468	0.333333	Ip	both	output	Mixed	regulatory	NA	NA	-0.883194	UNKNOWN	C57BL_6	Effector_ScavengerreceptorandgdTcells
Li_2012_FIG5	Li_2012	6	6	12.9514	21.5333	0.228821	-4	-0.228821	0.333333	Ip	both	output	Mixed	regulatory	NA	NA	-0.883194	UNKNOWN	C57BL_6	Effector_ScavengerreceptorandgdTcells
Li_2012_FIG5	Li_2012	6	6	27.6881	33.8462	0.133579	-2	-0.133579	0.333333	Ip	both	output	Mixed	regulatory	NA	NA	-0.883194	UNKNOWN	C57BL_6	Effector_ScavengerreceptorandgdTcells
Li_2012_FIG5	Li_2012	6	6	39.0836	42.6867	0.0733082	0	-0.0733082	0.333333	Ip	both	output	Mixed	regulatory	NA	NA	-0.883194	UNKNOWN	C57BL_6	Effector_ScavengerreceptorandgdTcells
Li_2012_FIG5.1	Li_2012	6	6	0.1293	NA	NA	-13	NA	0.333333	Ip	both	output	Mixed	regulatory	NA	NA	-0.883194	UNKNOWN	C57BL_6	Effector_ScavengerreceptorandgdTcells
Li_2012_FIG5.1	Li_2012	6	6	NA	1.9599	NA	-11	NA	0.333333	Ip	both	output	Mixed	regulatory	NA	NA	-0.883194	UNKNOWN	C57BL_6	Effector_ScavengerreceptorandgdTcells
Li_2012_FIG5.1	Li_2012	6	6	NA	6.018	NA	-9	NA	0.333333	Ip	both	output	Mixed	regulatory	NA	NA	-0.883194	UNKNOWN	C57BL_6	Effector_ScavengerreceptorandgdTcells
Li_2012_FIG5.1	Li_2012	6	6	5.3592	6.0799	0.0310506	-7	-0.0310506	0.333333	Ip	both	output	Mixed	regulatory	NA	NA	-0.883194	UNKNOWN	C57BL_6	Effector_ScavengerreceptorandgdTcells
Li_2012_FIG5.1	Li_2012	6	6	NA	9.2209	NA	-5	NA	0.333333	Ip	both	output	Mixed	regulatory	NA	NA	-0.883194	UNKNOWN	C57BL_6	Effector_ScavengerreceptorandgdTcells
Li_2012_FIG5.1	Li_2012	6	6	19.6336	21.5333	0.0469974	-4	-0.0469974	0.333333	Ip	both	output	Mixed	regulatory	NA	NA	-0.883194	UNKNOWN	C57BL_6	Effector_ScavengerreceptorandgdTcells
Li_2012_FIG5.1	Li_2012	6	6	24.2814	33.8462	0.211297	-2	-0.211297	0.333333	Ip	both	output	Mixed	regulatory	NA	NA	-0.883194	UNKNOWN	C57BL_6	Effector_ScavengerreceptorandgdTcells
Li_2012_FIG5.1	Li_2012	6	6	39.8041	42.6867	0.0585657	0	-0.0585657	0.333333	Ip	both	output	Mixed	regulatory	NA	NA	-0.883194	UNKNOWN	C57BL_6	Effector_ScavengerreceptorandgdTcells

## Sheet: lethal P. yoelii
Studies	ID_art	Sample_size_treatment	Sample_size_control	Parasitemia_Control	Parasitemia_Treatment	ESh	Time2	rawES	Var	Injection	Lineage	Input_output	Methodology	Inflammatory_regulatory_trafficking	Cytokinechemokinecc_receptor	cAge_median	cLOGDose_Parasites	Host_sex	Host_strain	Manipul_comp
Kobayashi_2000_FIG3	Kobayashi_2000	5	5	0.0817	0.0224	0.0272398	-10	0.0272398	0.4	Iv	both	output	Drug	inflammatory	cc	1.37799	-1.31987	MALE	C57BL_6	IFNg
Kobayashi_2000_FIG3	Kobayashi_2000	5	5	4.1331	1.0087	0.208247	-8	0.208247	0.4	Iv	both	output	Drug	inflammatory	cc	1.37799	-1.31987	MALE	C57BL_6	IFNg
Kobayashi_2000_FIG3	Kobayashi_2000	5	5	34.1741	23.3415	0.240287	-6	0.240287	0.4	Iv	both	output	Drug	inflammatory	cc	1.37799	-1.31987	MALE	C57BL_6	IFNg
Kobayashi_2000_FIG3	Kobayashi_2000	5	5	60.3521	90.0508	0.72044	-4	-0.72044	0.4	Iv	both	output	Drug	inflammatory	cc	1.37799	-1.31987	MALE	C57BL_6	IFNg
Kobayashi_2000_FIG3	Kobayashi_2000	5	5	78.5694	84.7934	0.161432	-2	-0.161432	0.4	Iv	both	output	Drug	inflammatory	cc	1.37799	-1.31987	MALE	C57BL_6	IFNg
Kobayashi_2000_FIG3	Kobayashi_2000	5	5	102.286	NA	NA	0	NA	0.4	Iv	both	output	Drug	inflammatory	cc	1.37799	-1.31987	MALE	C57BL_6	IFNg
Kobayashi_2000_FIG3.1	Kobayashi_2000	5	5	0.0817	0.0232	0.0267099	-10	0.0267099	0.4	Iv	both	output	Drug	regulatory	cc	6.37799	-1.31987	MALE	C57BL_6	IL-10
Kobayashi_2000_FIG3.1	Kobayashi_2000	5	5	4.1331	3.4816	0.0340738	-8	0.0340738	0.4	Iv	both	output	Drug	regulatory	cc	6.37799	-1.31987	MALE	C57BL_6	IL-10
Kobayashi_2000_FIG3.1	Kobayashi_2000	5	5	34.1741	46.3587	0.249166	-6	-0.249166	0.4	Iv	both	output	Drug	regulatory	cc	6.37799	-1.31987	MALE	C57BL_6	IL-10
Kobayashi_2000_FIG3.1	Kobayashi_2000	5	5	60.3521	60.3486	7.15498e-05	-4	7.15498e-05	0.4	Iv	both	output	Drug	regulatory	cc	6.37799	-1.31987	MALE	C57BL_6	IL-10
Kobayashi_2000_FIG3.1	Kobayashi_2000	5	5	78.5694	43.5148	0.738267	-2	0.738267	0.4	Iv	both	output	Drug	regulatory	cc	6.37799	-1.31987	MALE	C57BL_6	IL-10
Kobayashi_2000_FIG3.1	Kobayashi_2000	5	5	102.286	84.5363	NA	0	NA	0.4	Iv	both	output	Drug	regulatory	cc	6.37799	-1.31987	MALE	C57BL_6	IL-10
Pattaradilokrat_2014_Fig4A	Pattaradilokrat_2014	5	5	0.3246	0.0584	0.0656722	-12	0.0656722	0.4	Iv	both	output	GM	trafficking	cc	-0.12201	-0.319866	FEMALE	C57BL_6	CXCL9
Pattaradilokrat_2014_Fig4A	Pattaradilokrat_2014	5	5	1.4842	2.2816	0.0589978	-11	-0.0589978	0.4	Iv	both	output	GM	trafficking	cc	-0.12201	-0.319866	FEMALE	C57BL_6	CXCL9
Pattaradilokrat_2014_Fig4A	Pattaradilokrat_2014	5	5	11.9521	10.6223	0.0420413	-10	0.0420413	0.4	Iv	both	output	GM	trafficking	cc	-0.12201	-0.319866	FEMALE	C57BL_6	CXCL9
Pattaradilokrat_2014_Fig4A	Pattaradilokrat_2014	5	5	21.6221	21.7995	0.00430294	-9	-0.00430294	0.4	Iv	both	output	GM	trafficking	cc	-0.12201	-0.319866	FEMALE	C57BL_6	CXCL9
Pattaradilokrat_2014_Fig4A	Pattaradilokrat_2014	5	5	17.0193	16.9308	0.0023574	-8	0.0023574	0.4	Iv	both	output	GM	trafficking	cc	-0.12201	-0.319866	FEMALE	C57BL_6	CXCL9
Pattaradilokrat_2014_Fig4A	Pattaradilokrat_2014	5	5	11.885	9.5798	0.0745763	-7	0.0745763	0.4	Iv	both	output	GM	trafficking	cc	-0.12201	-0.319866	FEMALE	C57BL_6	CXCL9
Pattaradilokrat_2014_Fig4A	Pattaradilokrat_2014	5	5	2.4947	3.6471	0.0670875	-6	-0.0670875	0.4	Iv	both	output	GM	trafficking	cc	-0.12201	-0.319866	FEMALE	C57BL_6	CXCL9
Pattaradilokrat_2014_Fig4A	Pattaradilokrat_2014	5	5	5.1616	10.4807	0.200972	-5	-0.200972	0.4	Iv	both	output	GM	trafficking	cc	-0.12201	-0.319866	FEMALE	C57BL_6	CXCL9
Pattaradilokrat_2014_Fig4A	Pattaradilokrat_2014	5	5	17.6689	20.9489	0.0831639	-4	-0.0831639	0.4	Iv	both	output	GM	trafficking	cc	-0.12201	-0.319866	FEMALE	C57BL_6	CXCL9
Pattaradilokrat_2014_Fig4A	Pattaradilokrat_2014	5	5	29.4665	31.4171	0.0423945	-3	-0.0423945	0.4	Iv	both	output	GM	trafficking	cc	-0.12201	-0.319866	FEMALE	C57BL_6	CXCL9
Pattaradilokrat_2014_Fig4A	Pattaradilokrat_2014	5	5	26.3709	23.4454	0.0676705	-2	0.0676705	0.4	Iv	both	output	GM	trafficking	cc	-0.12201	-0.319866	FEMALE	C57BL_6	CXCL9
Pattaradilokrat_2014_Fig4A	Pattaradilokrat_2014	5	5	24.605	29.1263	0.102081	-1	-0.102081	0.4	Iv	both	output	GM	trafficking	cc	-0.12201	-0.319866	FEMALE	C57BL_6	CXCL9
Pattaradilokrat_2014_Fig4A	Pattaradilokrat_2014	5	5	25.5873	29.9313	0.0970715	0	-0.0970715	0.4	Iv	both	output	GM	trafficking	cc	-0.12201	-0.319866	FEMALE	C57BL_6	CXCL9
Pattaradilokrat_2014_Fig4B	Pattaradilokrat_2014	5	5	0.3651	0.2584	0.0192107	-14	0.0192107	0.4	Iv	both	output	GM	trafficking	cc	-0.12201	-0.319866	FEMALE	C57BL_6	CXCL10
Pattaradilokrat_2014_Fig4B	Pattaradilokrat_2014	5	5	5.4856	7.4072	0.0784585	-13	-0.0784585	0.4	Iv	both	output	GM	trafficking	cc	-0.12201	-0.319866	FEMALE	C57BL_6	CXCL10
Pattaradilokrat_2014_Fig4B	Pattaradilokrat_2014	5	5	22.2428	25.7659	0.0825365	-12	-0.0825365	0.4	Iv	both	output	GM	trafficking	cc	-0.12201	-0.319866	FEMALE	C57BL_6	CXCL10
Pattaradilokrat_2014_Fig4B	Pattaradilokrat_2014	5	5	32.9144	25.975	0.152487	-11	0.152487	0.4	Iv	both	output	GM	trafficking	cc	-0.12201	-0.319866	FEMALE	C57BL_6	CXCL10
Pattaradilokrat_2014_Fig4B	Pattaradilokrat_2014	5	5	17.9636	14.5474	0.0927068	-10	0.0927068	0.4	Iv	both	output	GM	trafficking	cc	-0.12201	-0.319866	FEMALE	C57BL_6	CXCL10
Pattaradilokrat_2014_Fig4B	Pattaradilokrat_2014	5	5	5.7884	4.7208	0.0479074	-9	0.0479074	0.4	Iv	both	output	GM	trafficking	cc	-0.12201	-0.319866	FEMALE	C57BL_6	CXCL10
Pattaradilokrat_2014_Fig4B	Pattaradilokrat_2014	5	5	9.0937	7.2788	0.0662967	-8	0.0662967	0.4	Iv	both	output	GM	trafficking	cc	-0.12201	-0.319866	FEMALE	C57BL_6	CXCL10
Pattaradilokrat_2014_Fig4B	Pattaradilokrat_2014	5	5	18.3778	14.6411	0.100795	-7	0.100795	0.4	Iv	both	output	GM	trafficking	cc	-0.12201	-0.319866	FEMALE	C57BL_6	CXCL10
Pattaradilokrat_2014_Fig4B	Pattaradilokrat_2014	5	5	31.2917	28.9428	0.051209	-6	0.051209	0.4	Iv	both	output	GM	trafficking	cc	-0.12201	-0.319866	FEMALE	C57BL_6	CXCL10
Pattaradilokrat_2014_Fig4B	Pattaradilokrat_2014	5	5	37.9064	35.5577	0.0487266	-5	0.0487266	0.4	Iv	both	output	GM	trafficking	cc	-0.12201	-0.319866	FEMALE	C57BL_6	CXCL10
Pattaradilokrat_2014_Fig4B	Pattaradilokrat_2014	5	5	43.1337	43.3471	0.00430755	-4	-0.00430755	0.4	Iv	both	output	GM	trafficking	cc	-0.12201	-0.319866	FEMALE	C57BL_6	CXCL10
Pattaradilokrat_2014_Fig4B	Pattaradilokrat_2014	5	5	37.1507	40.0333	0.0592239	-3	-0.0592239	0.4	Iv	both	output	GM	trafficking	cc	-0.12201	-0.319866	FEMALE	C57BL_6	CXCL10
Pattaradilokrat_2014_Fig4B	Pattaradilokrat_2014	5	5	37.8938	44.6197	0.13674	-2	-0.13674	0.4	Iv	both	output	GM	trafficking	cc	-0.12201	-0.319866	FEMALE	C57BL_6	CXCL10
Pattaradilokrat_2014_Fig4B	Pattaradilokrat_2014	5	5	47.178	49.2061	0.0405913	-1	-0.0405913	0.4	Iv	both	output	GM	trafficking	cc	-0.12201	-0.319866	FEMALE	C57BL_6	CXCL10
Pattaradilokrat_2014_Fig4B	Pattaradilokrat_2014	5	5	50.91	50.2696	0.012809	0	0.012809	0.4	Iv	both	output	GM	trafficking	cc	-0.12201	-0.319866	FEMALE	C57BL_6	CXCL10
Pattaradilokrat_2014_Fig4C	Pattaradilokrat_2014	5	5	0.3735	0.2288	0.0266029	-10	0.0266029	0.4	Iv	both	input	GM	trafficking	receptor	-0.12201	-0.319866	FEMALE	C57BL_6	CXCR3A
Pattaradilokrat_2014_Fig4C	Pattaradilokrat_2014	5	5	2.8385	3.1279	0.0170161	-9	-0.0170161	0.4	Iv	both	input	GM	trafficking	receptor	-0.12201	-0.319866	FEMALE	C57BL_6	CXCR3A
Pattaradilokrat_2014_Fig4C	Pattaradilokrat_2014	5	5	17.6002	17.6002	0	-8	0	0.4	Iv	both	input	GM	trafficking	receptor	-0.12201	-0.319866	FEMALE	C57BL_6	CXCR3A
Pattaradilokrat_2014_Fig4C	Pattaradilokrat_2014	5	5	31.2046	32.3622	0.0248616	-7	-0.0248616	0.4	Iv	both	input	GM	trafficking	receptor	-0.12201	-0.319866	FEMALE	C57BL_6	CXCR3A
Pattaradilokrat_2014_Fig4C	Pattaradilokrat_2014	5	5	17.3224	20.2159	0.0741535	-6	-0.0741535	0.4	Iv	both	input	GM	trafficking	receptor	-0.12201	-0.319866	FEMALE	C57BL_6	CXCR3A
Pattaradilokrat_2014_Fig4C	Pattaradilokrat_2014	5	5	5.7551	10.963	0.190426	-5	-0.190426	0.4	Iv	both	input	GM	trafficking	receptor	-0.12201	-0.319866	FEMALE	C57BL_6	CXCR3A
Pattaradilokrat_2014_Fig4C	Pattaradilokrat_2014	5	5	8.6543	13.5729	0.157406	-4	-0.157406	0.4	Iv	both	input	GM	trafficking	receptor	-0.12201	-0.319866	FEMALE	C57BL_6	CXCR3A
Pattaradilokrat_2014_Fig4C	Pattaradilokrat_2014	5	5	15.1699	24.1394	0.22706	-3	-0.22706	0.4	Iv	both	input	GM	trafficking	receptor	-0.12201	-0.319866	FEMALE	C57BL_6	CXCR3A
Pattaradilokrat_2014_Fig4C	Pattaradilokrat_2014	5	5	32.6804	38.1777	0.115016	-2	-0.115016	0.4	Iv	both	input	GM	trafficking	receptor	-0.12201	-0.319866	FEMALE	C57BL_6	CXCR3A
Pattaradilokrat_2014_Fig4C	Pattaradilokrat_2014	5	5	40.4981	45.8507	0.108119	-1	-0.108119	0.4	Iv	both	input	GM	trafficking	receptor	-0.12201	-0.319866	FEMALE	C57BL_6	CXCR3A
Pattaradilokrat_2014_Fig4C	Pattaradilokrat_2014	5	5	47.8819	43.8313	0.0813145	0	0.0813145	0.4	Iv	both	input	GM	trafficking	receptor	-0.12201	-0.319866	FEMALE	C57BL_6	CXCR3A
Pattaradilokrat_2014_Fig4D	Pattaradilokrat_2014	5	5	0.7812	0.8854	0.0114682	-13	-0.0114682	0.4	Iv	both	output	GM	regulatory	cc	-0.12201	-0.319866	FEMALE	C57BL_6	IL-10
Pattaradilokrat_2014_Fig4D	Pattaradilokrat_2014	5	5	12.7604	7.0313	0.193821	-12	0.193821	0.4	Iv	both	output	GM	regulatory	cc	-0.12201	-0.319866	FEMALE	C57BL_6	IL-10
Pattaradilokrat_2014_Fig4D	Pattaradilokrat_2014	5	5	26.7187	16.0937	0.260868	-11	0.260868	0.4	Iv	both	output	GM	regulatory	cc	-0.12201	-0.319866	FEMALE	C57BL_6	IL-10
Pattaradilokrat_2014_Fig4D	Pattaradilokrat_2014	5	5	34.2187	30.9896	0.0689049	-10	0.0689049	0.4	Iv	both	output	GM	regulatory	cc	-0.12201	-0.319866	FEMALE	C57BL_6	IL-10
Pattaradilokrat_2014_Fig4D	Pattaradilokrat_2014	5	5	19.4271	19.5312	0.00262852	-9	-0.00262852	0.4	Iv	both	output	GM	regulatory	cc	-0.12201	-0.319866	FEMALE	C57BL_6	IL-10
Pattaradilokrat_2014_Fig4D	Pattaradilokrat_2014	5	5	8.8021	4.6354	0.168438	-8	0.168438	0.4	Iv	both	output	GM	regulatory	cc	-0.12201	-0.319866	FEMALE	C57BL_6	IL-10
Pattaradilokrat_2014_Fig4D	Pattaradilokrat_2014	5	5	20.0521	2.7604	0.59476	-7	0.59476	0.4	Iv	both	output	GM	regulatory	cc	-0.12201	-0.319866	FEMALE	C57BL_6	IL-10
Pattaradilokrat_2014_Fig4D	Pattaradilokrat_2014	5	5	29.0104	4.8437	0.693779	-6	0.693779	0.4	Iv	both	output	GM	regulatory	cc	-0.12201	-0.319866	FEMALE	C57BL_6	IL-10
Pattaradilokrat_2014_Fig4D	Pattaradilokrat_2014	5	5	40.7812	18.9062	0.485699	-5	0.485699	0.4	Iv	both	output	GM	regulatory	cc	-0.12201	-0.319866	FEMALE	C57BL_6	IL-10
Pattaradilokrat_2014_Fig4D	Pattaradilokrat_2014	5	5	44.8437	29.5312	0.31846	-4	0.31846	0.4	Iv	both	output	GM	regulatory	cc	-0.12201	-0.319866	FEMALE	C57BL_6	IL-10
Pattaradilokrat_2014_Fig4D	Pattaradilokrat_2014	5	5	51.7187	28.3854	0.481414	-3	0.481414	0.4	Iv	both	output	GM	regulatory	cc	-0.12201	-0.319866	FEMALE	C57BL_6	IL-10
Pattaradilokrat_2014_Fig4D	Pattaradilokrat_2014	5	5	46.0937	39.0104	0.143396	-2	0.143396	0.4	Iv	both	output	GM	regulatory	cc	-0.12201	-0.319866	FEMALE	C57BL_6	IL-10
Pattaradilokrat_2014_Fig4D	Pattaradilokrat_2014	5	5	43.3854	34.7396	0.177476	-1	0.177476	0.4	Iv	both	output	GM	regulatory	cc	-0.12201	-0.319866	FEMALE	C57BL_6	IL-10
Pattaradilokrat_2014_Fig4D	Pattaradilokrat_2014	5	5	55.9896	NA	NA	0	NA	0.4	Iv	both	output	GM	regulatory	cc	-0.12201	-0.319866	FEMALE	C57BL_6	IL-10
Pattaradilokrat_2014_Fig4E	Pattaradilokrat_2014	5	5	1.5114	0.5116	0.103327	-14	0.103327	0.4	Iv	myeloid	output	GM	trafficking	cc	-0.12201	-0.319866	FEMALE	C57BL_6	CCL2
Pattaradilokrat_2014_Fig4E	Pattaradilokrat_2014	5	5	11.66	2.6599	0.369308	-13	0.369308	0.4	Iv	myeloid	output	GM	trafficking	cc	-0.12201	-0.319866	FEMALE	C57BL_6	CCL2
Pattaradilokrat_2014_Fig4E	Pattaradilokrat_2014	5	5	29.8089	7.9513	0.58339	-12	0.58339	0.4	Iv	myeloid	output	GM	trafficking	cc	-0.12201	-0.319866	FEMALE	C57BL_6	CCL2
Pattaradilokrat_2014_Fig4E	Pattaradilokrat_2014	5	5	37.9573	17.1003	0.474906	-11	0.474906	0.4	Iv	myeloid	output	GM	trafficking	cc	-0.12201	-0.319866	FEMALE	C57BL_6	CCL2
Pattaradilokrat_2014_Fig4E	Pattaradilokrat_2014	5	5	16.2486	20.8202	0.117853	-10	-0.117853	0.4	Iv	myeloid	output	GM	trafficking	cc	-0.12201	-0.319866	FEMALE	C57BL_6	CCL2
Pattaradilokrat_2014_Fig4E	Pattaradilokrat_2014	5	5	10.54	10.5399	3.25661e-06	-9	3.25661e-06	0.4	Iv	myeloid	output	GM	trafficking	cc	-0.12201	-0.319866	FEMALE	C57BL_6	CCL2
Pattaradilokrat_2014_Fig4E	Pattaradilokrat_2014	5	5	19.1172	10.546	0.243551	-8	0.243551	0.4	Iv	myeloid	output	GM	trafficking	cc	-0.12201	-0.319866	FEMALE	C57BL_6	CCL2
Pattaradilokrat_2014_Fig4E	Pattaradilokrat_2014	5	5	31.1228	22.8371	0.18717	-7	0.18717	0.4	Iv	myeloid	output	GM	trafficking	cc	-0.12201	-0.319866	FEMALE	C57BL_6	CCL2
Pattaradilokrat_2014_Fig4E	Pattaradilokrat_2014	5	5	40.8429	25.1286	0.33645	-6	0.33645	0.4	Iv	myeloid	output	GM	trafficking	cc	-0.12201	-0.319866	FEMALE	C57BL_6	CCL2
Pattaradilokrat_2014_Fig4E	Pattaradilokrat_2014	5	5	46.5629	33.9912	0.257119	-5	0.257119	0.4	Iv	myeloid	output	GM	trafficking	cc	-0.12201	-0.319866	FEMALE	C57BL_6	CCL2
Pattaradilokrat_2014_Fig4E	Pattaradilokrat_2014	5	5	48.1399	42.4257	0.114861	-4	0.114861	0.4	Iv	myeloid	output	GM	trafficking	cc	-0.12201	-0.319866	FEMALE	C57BL_6	CCL2
Pattaradilokrat_2014_Fig4E	Pattaradilokrat_2014	5	5	46.4312	34.4312	0.245204	-3	0.245204	0.4	Iv	myeloid	output	GM	trafficking	cc	-0.12201	-0.319866	FEMALE	C57BL_6	CCL2
Pattaradilokrat_2014_Fig4E	Pattaradilokrat_2014	5	5	41.1513	47.4368	0.126625	-2	-0.126625	0.4	Iv	myeloid	output	GM	trafficking	cc	-0.12201	-0.319866	FEMALE	C57BL_6	CCL2
Pattaradilokrat_2014_Fig4E	Pattaradilokrat_2014	5	5	47.2999	48.5854	0.0257325	-1	-0.0257325	0.4	Iv	myeloid	output	GM	trafficking	cc	-0.12201	-0.319866	FEMALE	C57BL_6	CCL2
Pattaradilokrat_2014_Fig4E	Pattaradilokrat_2014	5	5	51.3053	48.8769	0.0485729	0	0.0485729	0.4	Iv	myeloid	output	GM	trafficking	cc	-0.12201	-0.319866	FEMALE	C57BL_6	CCL2
Okada_2015_FIG1A	Okada_2015	5	5	1.04	1.2711	0.0216506	-4	-0.0216506	0.4	Ip	both	output	GM	inflammatory	cc	-0.62201	-1.31987	UNKNOWN	C57BL_6	IFNg
Okada_2015_FIG1A	Okada_2015	5	5	45.0282	46.4075	0.0276886	0	-0.0276886	0.4	Ip	both	output	GM	inflammatory	cc	-0.62201	-1.31987	UNKNOWN	C57BL_6	IFNg
Spaulding_2016_Fig2A	Spaulding_2016	19	17	0.3597	NA	NA	-4	NA	0.111455	Iv	both	input	GM	regulatory	receptor	1.37799	-0.0188362	UNKNOWN	C57BL_6	IFNar1receptor
Spaulding_2016_Fig2A	Spaulding_2016	19	17	3.4772	2.7578	0.0414626	-3	0.0414626	0.111455	Iv	both	input	GM	regulatory	receptor	1.37799	-0.0188362	UNKNOWN	C57BL_6	IFNar1receptor
Spaulding_2016_Fig2A	Spaulding_2016	19	17	17.386	11.1511	0.179263	-2	0.179263	0.111455	Iv	both	input	GM	regulatory	receptor	1.37799	-0.0188362	UNKNOWN	C57BL_6	IFNar1receptor
Spaulding_2016_Fig2A	Spaulding_2016	19	17	52.6379	40.4077	0.245825	-1	0.245825	0.111455	Iv	both	input	GM	regulatory	receptor	1.37799	-0.0188362	UNKNOWN	C57BL_6	IFNar1receptor
Spaulding_2016_Fig2A	Spaulding_2016	19	17	74.7002	59.3525	0.328531	0	0.328531	0.111455	Iv	both	input	GM	regulatory	receptor	1.37799	-0.0188362	UNKNOWN	C57BL_6	IFNar1receptor
Spaulding_2016_Fig2A.1	Spaulding_2016	8	17	0.3597	NA	NA	-4	NA	0.183824	Iv	both	input	GM	regulatory	receptor	1.37799	-0.0188362	UNKNOWN	C57BL_6	IFNar1receptor
Spaulding_2016_Fig2A.1	Spaulding_2016	8	17	3.4772	1.7986	0.106107	-3	0.106107	0.183824	Iv	both	input	GM	regulatory	receptor	1.37799	-0.0188362	UNKNOWN	C57BL_6	IFNar1receptor
Spaulding_2016_Fig2A.1	Spaulding_2016	8	17	17.386	11.3909	0.17168	-2	0.17168	0.183824	Iv	both	input	GM	regulatory	receptor	1.37799	-0.0188362	UNKNOWN	C57BL_6	IFNar1receptor
Spaulding_2016_Fig2A.1	Spaulding_2016	8	17	52.6379	50.2398	0.0479865	-1	0.0479865	0.183824	Iv	both	input	GM	regulatory	receptor	1.37799	-0.0188362	UNKNOWN	C57BL_6	IFNar1receptor
Spaulding_2016_Fig2A.1	Spaulding_2016	8	17	74.7002	77.3381	0.0618032	0	-0.0618032	0.183824	Iv	both	input	GM	regulatory	receptor	1.37799	-0.0188362	UNKNOWN	C57BL_6	IFNar1receptor
Lacerda-Queiroz_2017_Fig5	Lacerda-Queiroz_2017	3	3	0.0752	0	0.0548521	-7	0.0548521	0.666667	Iv	both	output	GM	inflammatory	cc	0.37799	0.680134	FEMALE	C57BL_6	IFN-Œ≥
Lacerda-Queiroz_2017_Fig5	Lacerda-Queiroz_2017	3	3	1.3538	0.7039	0.0652391	-5	0.0652391	0.666667	Iv	both	output	GM	inflammatory	cc	0.37799	0.680134	FEMALE	C57BL_6	IFN-Œ≥
Lacerda-Queiroz_2017_Fig5	Lacerda-Queiroz_2017	3	3	7.522	1.1804	0.337924	-4	0.337924	0.666667	Iv	both	output	GM	inflammatory	cc	0.37799	0.680134	FEMALE	C57BL_6	IFN-Œ≥
Lacerda-Queiroz_2017_Fig5	Lacerda-Queiroz_2017	3	3	14.0148	3.6078	0.385214	-3	0.385214	0.666667	Iv	both	output	GM	inflammatory	cc	0.37799	0.680134	FEMALE	C57BL_6	IFN-Œ≥
Lacerda-Queiroz_2017_Fig5	Lacerda-Queiroz_2017	3	3	20.8334	2.6213	0.622731	-2	0.622731	0.666667	Iv	both	output	GM	inflammatory	cc	0.37799	0.680134	FEMALE	C57BL_6	IFN-Œ≥
Lacerda-Queiroz_2017_Fig5	Lacerda-Queiroz_2017	3	3	31.2287	4.0734	0.779495	-1	0.779495	0.666667	Iv	both	output	GM	inflammatory	cc	0.37799	0.680134	FEMALE	C57BL_6	IFN-Œ≥
Lacerda-Queiroz_2017_Fig5	Lacerda-Queiroz_2017	3	3	27.4775	5.2004	0.643391	0	0.643391	0.666667	Iv	both	output	GM	inflammatory	cc	0.37799	0.680134	FEMALE	C57BL_6	IFN-Œ≥
Lacerda-Queiroz_2017_Fig5.1	Lacerda-Queiroz_2017	3	3	0.0752	0.2378	0.0427161	-7	-0.0427161	0.666667	Iv	both	output	Drug	inflammatory	cc	0.37799	0.680134	FEMALE	C57BL_6	IFN-Œ≥
Lacerda-Queiroz_2017_Fig5.1	Lacerda-Queiroz_2017	3	3	1.3538	1.517	0.0137261	-5	-0.0137261	0.666667	Iv	both	output	Drug	inflammatory	cc	0.37799	0.680134	FEMALE	C57BL_6	IFN-Œ≥
Lacerda-Queiroz_2017_Fig5.1	Lacerda-Queiroz_2017	3	3	7.522	4.2699	0.139372	-4	0.139372	0.666667	Iv	both	output	Drug	inflammatory	cc	0.37799	0.680134	FEMALE	C57BL_6	IFN-Œ≥
Lacerda-Queiroz_2017_Fig5.1	Lacerda-Queiroz_2017	3	3	14.0148	5.7221	0.284318	-3	0.284318	0.666667	Iv	both	output	Drug	inflammatory	cc	0.37799	0.680134	FEMALE	C57BL_6	IFN-Œ≥
Lacerda-Queiroz_2017_Fig5.1	Lacerda-Queiroz_2017	3	3	20.8334	9.1254	0.334218	-2	0.334218	0.666667	Iv	both	output	Drug	inflammatory	cc	0.37799	0.680134	FEMALE	C57BL_6	IFN-Œ≥
Lacerda-Queiroz_2017_Fig5.1	Lacerda-Queiroz_2017	3	3	31.2287	9.6019	0.555829	-1	0.555829	0.666667	Iv	both	output	Drug	inflammatory	cc	0.37799	0.680134	FEMALE	C57BL_6	IFN-Œ≥
Lacerda-Queiroz_2017_Fig5.1	Lacerda-Queiroz_2017	3	3	27.4775	13.1684	0.360807	0	0.360807	0.666667	Iv	both	output	Drug	inflammatory	cc	0.37799	0.680134	FEMALE	C57BL_6	IFN-Œ≥
Lacerda-Queiroz_2017_Fig7	Lacerda-Queiroz_2017	3	3	0	0	0	-7	0	0.666667	Iv	both	input	GM	NA	NA	0.37799	0.680134	FEMALE	C57BL_6	necroptosis
Lacerda-Queiroz_2017_Fig7	Lacerda-Queiroz_2017	3	3	1.8351	0.7181	0.102082	-5	0.102082	0.666667	Iv	both	input	GM	NA	NA	0.37799	0.680134	FEMALE	C57BL_6	necroptosis
Lacerda-Queiroz_2017_Fig7	Lacerda-Queiroz_2017	3	3	5.0266	NA	NA	-4	NA	0.666667	Iv	both	input	GM	NA	NA	0.37799	0.680134	FEMALE	C57BL_6	necroptosis
Lacerda-Queiroz_2017_Fig7	Lacerda-Queiroz_2017	3	3	13.6436	4.0691	0.35044	-3	0.35044	0.666667	Iv	both	input	GM	NA	NA	0.37799	0.680134	FEMALE	C57BL_6	necroptosis
Lacerda-Queiroz_2017_Fig7	Lacerda-Queiroz_2017	3	3	22.1011	7.2606	0.433195	-2	0.433195	0.666667	Iv	both	input	GM	NA	NA	0.37799	0.680134	FEMALE	C57BL_6	necroptosis
Lacerda-Queiroz_2017_Fig7	Lacerda-Queiroz_2017	3	3	36.7819	9.016	0.69331	-1	0.69331	0.666667	Iv	both	input	GM	NA	NA	0.37799	0.680134	FEMALE	C57BL_6	necroptosis
Lacerda-Queiroz_2017_Fig7	Lacerda-Queiroz_2017	3	3	40.9308	11.7287	0.689309	0	0.689309	0.666667	Iv	both	input	GM	NA	NA	0.37799	0.680134	FEMALE	C57BL_6	necroptosis
Wu_2020_Fig2C	Wu_2020	5	5	3.7452	2.0197	0.10431	-12	0.10431	0.4	Iv	both	NA	GM	NA	NA	-0.62201	0.680134	FEMALE	C57BL_6	proINF
Wu_2020_Fig2C	Wu_2020	5	5	31.1016	30.8859	0.00466412	-10	0.00466412	0.4	Iv	both	NA	GM	NA	NA	-0.62201	0.680134	FEMALE	C57BL_6	proINF
Wu_2020_Fig2C	Wu_2020	5	5	8.2159	8.2155	1.45664e-05	-8	1.45664e-05	0.4	Iv	both	NA	GM	NA	NA	-0.62201	0.680134	FEMALE	C57BL_6	proINF
Wu_2020_Fig2C	Wu_2020	5	5	7.9713	9.6959	0.0608405	-6	-0.0608405	0.4	Iv	both	NA	GM	NA	NA	-0.62201	0.680134	FEMALE	C57BL_6	proINF
Wu_2020_Fig2C	Wu_2020	5	5	28.427	39.2094	0.228587	-4	-0.228587	0.4	Iv	both	NA	GM	NA	NA	-0.62201	0.680134	FEMALE	C57BL_6	proINF
Wu_2020_Fig2C	Wu_2020	5	5	37.0237	45.6494	0.175409	-2	-0.175409	0.4	Iv	both	NA	GM	NA	NA	-0.62201	0.680134	FEMALE	C57BL_6	proINF
Wu_2020_Fig2C	Wu_2020	5	5	48.2084	42.6019	0.112668	0	0.112668	0.4	Iv	both	NA	GM	NA	NA	-0.62201	0.680134	FEMALE	C57BL_6	proINF
Wu_2020_Fig2E	Wu_2020	5	5	0.3203	0.9628	0.0833104	-4	-0.0833104	0.4	Iv	both	NA	GM	NA	NA	-0.62201	0.680134	FEMALE	C57BL_6	proINF
Wu_2020_Fig2E	Wu_2020	5	5	7.1482	3.5114	0.164304	-2	0.164304	0.4	Iv	both	NA	GM	NA	NA	-0.62201	0.680134	FEMALE	C57BL_6	proINF
Wu_2020_Fig2E	Wu_2020	5	5	46.061	27.6658	0.384194	0	0.384194	0.4	Iv	both	NA	GM	NA	NA	-0.62201	0.680134	FEMALE	C57BL_6	proINF
Wu_2020_Fig6E	Wu_2020	10	10	0	0	0	-4	0	0.2	Iv	both	NA	Mixed	NA	NA	-0.62201	0.680134	FEMALE	C57BL_6	proINF
Wu_2020_Fig6E	Wu_2020	10	10	5.8608	5.1219	0.0324525	-3	0.0324525	0.2	Iv	both	NA	Mixed	NA	NA	-0.62201	0.680134	FEMALE	C57BL_6	proINF
Wu_2020_Fig6E	Wu_2020	10	10	36.1997	24.1312	0.264146	-2	0.264146	0.2	Iv	both	NA	Mixed	NA	NA	-0.62201	0.680134	FEMALE	C57BL_6	proINF
Wu_2020_Fig6E	Wu_2020	10	10	71.9573	50.2824	0.449	-1	0.449	0.2	Iv	both	NA	Mixed	NA	NA	-0.62201	0.680134	FEMALE	C57BL_6	proINF
Wu_2020_Fig6E	Wu_2020	10	10	76.9266	66.8291	0.225409	0	0.225409	0.2	Iv	both	NA	Mixed	NA	NA	-0.62201	0.680134	FEMALE	C57BL_6	proINF
Taverne_1987_FIG1B	Taverne_1987	6	6	0.147	0.0162	0.0512434	-3	0.0512434	0.333333	Iv	both	output	Drug	inflammatory	cc	-1.62201	-1.31987	FEMALE	Other	TNF
Taverne_1987_FIG1B	Taverne_1987	6	6	2.4331	0.7133	0.144131	-2	0.144131	0.333333	Iv	both	output	Drug	inflammatory	cc	-1.62201	-1.31987	FEMALE	Other	TNF
Taverne_1987_FIG1B	Taverne_1987	6	6	22.8208	2.0071	0.711794	-1	0.711794	0.333333	Iv	both	output	Drug	inflammatory	cc	-1.62201	-1.31987	FEMALE	Other	TNF
Taverne_1987_FIG1B	Taverne_1987	6	6	78.7732	11.1672	1.50251	0	1.50251	0.333333	Iv	both	output	Drug	inflammatory	cc	-1.62201	-1.31987	FEMALE	Other	TNF
Zhang_2016_FIG1_A	Zhang_2016	9	9	2.3775	1.0626	0.103086	-20	0.103086	0.222222	Ip	both	input	Drug	inflammatory	NA	-0.62201	0.680134	FEMALE	DBA_2	TLR4
Zhang_2016_FIG1_A	Zhang_2016	9	9	8.6961	10.1862	0.0509984	-18	-0.0509984	0.222222	Ip	both	input	Drug	inflammatory	NA	-0.62201	0.680134	FEMALE	DBA_2	TLR4
Zhang_2016_FIG1_A	Zhang_2016	9	9	9.58	17.7319	0.239932	-16	-0.239932	0.222222	Ip	both	input	Drug	inflammatory	NA	-0.62201	0.680134	FEMALE	DBA_2	TLR4
Zhang_2016_FIG1_A	Zhang_2016	9	9	11.5157	23.3493	0.31619	-14	-0.31619	0.222222	Ip	both	input	Drug	inflammatory	NA	-0.62201	0.680134	FEMALE	DBA_2	TLR4
Zhang_2016_FIG1_A	Zhang_2016	9	9	18.623	28.4405	0.232578	-12	-0.232578	0.222222	Ip	both	input	Drug	inflammatory	NA	-0.62201	0.680134	FEMALE	DBA_2	TLR4
Zhang_2016_FIG1_A	Zhang_2016	9	9	27.5713	32.7429	0.112779	-10	-0.112779	0.222222	Ip	both	input	Drug	inflammatory	NA	-0.62201	0.680134	FEMALE	DBA_2	TLR4
Zhang_2016_FIG1_A	Zhang_2016	9	9	34.2403	40.201	0.123404	-8	-0.123404	0.222222	Ip	both	input	Drug	inflammatory	NA	-0.62201	0.680134	FEMALE	DBA_2	TLR4
Zhang_2016_FIG1_A	Zhang_2016	9	9	22.5018	50.1133	0.584587	-6	-0.584587	0.222222	Ip	both	input	Drug	inflammatory	NA	-0.62201	0.680134	FEMALE	DBA_2	TLR4
Zhang_2016_FIG1_A	Zhang_2016	9	9	17.5128	50.296	0.713168	-4	-0.713168	0.222222	Ip	both	input	Drug	inflammatory	NA	-0.62201	0.680134	FEMALE	DBA_2	TLR4
Zhang_2016_FIG1_A	Zhang_2016	9	9	3.6705	55.2995	1.29143	-2	-1.29143	0.222222	Ip	both	input	Drug	inflammatory	NA	-0.62201	0.680134	FEMALE	DBA_2	TLR4
Zhang_2016_FIG1_A	Zhang_2016	9	9	0.1717	NA	NA	0	NA	0.222222	Ip	both	input	Drug	inflammatory	NA	-0.62201	0.680134	FEMALE	DBA_2	TLR4
Zhang_2016_Fig1_C	Zhang_2016	9	9	2.9723	4.8736	0.0986534	-20	-0.0986534	0.222222	Ip	both	input	Drug	inflammatory	NA	-0.62201	0.680134	FEMALE	DBA_2	TLR9
Zhang_2016_Fig1_C	Zhang_2016	9	9	7.168	9.6014	0.0880192	-18	-0.0880192	0.222222	Ip	both	input	Drug	inflammatory	NA	-0.62201	0.680134	FEMALE	DBA_2	TLR9
Zhang_2016_Fig1_C	Zhang_2016	9	9	8.9304	12.0482	0.102016	-16	-0.102016	0.222222	Ip	both	input	Drug	inflammatory	NA	-0.62201	0.680134	FEMALE	DBA_2	TLR9
Zhang_2016_Fig1_C	Zhang_2016	9	9	11.3771	19.0578	0.215432	-14	-0.215432	0.222222	Ip	both	input	Drug	inflammatory	NA	-0.62201	0.680134	FEMALE	DBA_2	TLR9
Zhang_2016_Fig1_C	Zhang_2016	9	9	14.4322	27.2837	0.31981	-12	-0.31981	0.222222	Ip	both	input	Drug	inflammatory	NA	-0.62201	0.680134	FEMALE	DBA_2	TLR9
Zhang_2016_Fig1_C	Zhang_2016	9	9	25.3959	39.7685	0.308394	-10	-0.308394	0.222222	Ip	both	input	Drug	inflammatory	NA	-0.62201	0.680134	FEMALE	DBA_2	TLR9
Zhang_2016_Fig1_C	Zhang_2016	9	9	34.078	43.1276	0.186199	-8	-0.186199	0.222222	Ip	both	input	Drug	inflammatory	NA	-0.62201	0.680134	FEMALE	DBA_2	TLR9
Zhang_2016_Fig1_C	Zhang_2016	9	9	25.1943	32.3424	0.158179	-6	-0.158179	0.222222	Ip	both	input	Drug	inflammatory	NA	-0.62201	0.680134	FEMALE	DBA_2	TLR9
Zhang_2016_Fig1_C	Zhang_2016	9	9	15.0931	20.2645	0.135889	-4	-0.135889	0.222222	Ip	both	input	Drug	inflammatory	NA	-0.62201	0.680134	FEMALE	DBA_2	TLR9
Zhang_2016_Fig1_C	Zhang_2016	9	9	7.9585	14.1179	0.198404	-2	-0.198404	0.222222	Ip	both	input	Drug	inflammatory	NA	-0.62201	0.680134	FEMALE	DBA_2	TLR9
Zhang_2016_Fig1_C	Zhang_2016	9	9	2.9523	5.9181	0.146115	0	-0.146115	0.222222	Ip	both	input	Drug	inflammatory	NA	-0.62201	0.680134	FEMALE	DBA_2	TLR9
Zhang_2016_Fig1_C.1	Zhang_2016	9	9	3.2767	4.8736	0.081152	-20	-0.081152	0.222222	Ip	both	input	Drug	inflammatory	NA	-0.62201	0.680134	FEMALE	DBA_2	TLR9
Zhang_2016_Fig1_C.1	Zhang_2016	9	9	6.8639	9.6014	0.099926	-18	-0.099926	0.222222	Ip	both	input	Drug	inflammatory	NA	-0.62201	0.680134	FEMALE	DBA_2	TLR9
Zhang_2016_Fig1_C.1	Zhang_2016	9	9	8.6263	12.0482	0.112763	-16	-0.112763	0.222222	Ip	both	input	Drug	inflammatory	NA	-0.62201	0.680134	FEMALE	DBA_2	TLR9
Zhang_2016_Fig1_C.1	Zhang_2016	9	9	10.6166	19.0578	0.239744	-14	-0.239744	0.222222	Ip	both	input	Drug	inflammatory	NA	-0.62201	0.680134	FEMALE	DBA_2	TLR9
Zhang_2016_Fig1_C.1	Zhang_2016	9	9	15.6487	27.2837	0.285773	-12	-0.285773	0.222222	Ip	both	input	Drug	inflammatory	NA	-0.62201	0.680134	FEMALE	DBA_2	TLR9
Zhang_2016_Fig1_C.1	Zhang_2016	9	9	27.601	39.7685	0.258419	-10	-0.258419	0.222222	Ip	both	input	Drug	inflammatory	NA	-0.62201	0.680134	FEMALE	DBA_2	TLR9
Zhang_2016_Fig1_C.1	Zhang_2016	9	9	35.3711	43.1276	0.159037	-8	-0.159037	0.222222	Ip	both	input	Drug	inflammatory	NA	-0.62201	0.680134	FEMALE	DBA_2	TLR9
Zhang_2016_Fig1_C.1	Zhang_2016	9	9	27.7037	32.3424	0.10127	-6	-0.10127	0.222222	Ip	both	input	Drug	inflammatory	NA	-0.62201	0.680134	FEMALE	DBA_2	TLR9
Zhang_2016_Fig1_C.1	Zhang_2016	9	9	17.2227	20.2645	0.0780005	-4	-0.0780005	0.222222	Ip	both	input	Drug	inflammatory	NA	-0.62201	0.680134	FEMALE	DBA_2	TLR9
Zhang_2016_Fig1_C.1	Zhang_2016	9	9	7.0458	14.1179	0.233067	-2	-0.233067	0.222222	Ip	both	input	Drug	inflammatory	NA	-0.62201	0.680134	FEMALE	DBA_2	TLR9
Zhang_2016_Fig1_C.1	Zhang_2016	9	9	NA	5.9181	NA	0	NA	0.222222	Ip	both	input	Drug	inflammatory	NA	-0.62201	0.680134	FEMALE	DBA_2	TLR9
Zhang_2016_Fig4_A	Zhang_2016	9	9	5.6505	2.2629	0.178005	-4	0.178005	0.222222	Ip	both	input	Drug	inflammatory	NA	-0.62201	0.680134	FEMALE	Balb_c	TLR9
Zhang_2016_Fig4_A	Zhang_2016	9	9	10.1762	4.0783	0.242659	-3	0.242659	0.222222	Ip	both	input	Drug	inflammatory	NA	-0.62201	0.680134	FEMALE	Balb_c	TLR4
Zhang_2016_Fig4_A	Zhang_2016	9	9	21.9281	5.4425	0.503751	-2	0.503751	0.222222	Ip	both	input	Drug	inflammatory	NA	-0.62201	0.680134	FEMALE	Balb_c	TLR4
Zhang_2016_Fig4_A	Zhang_2016	9	9	45.875	7.9357	0.917064	-1	0.917064	0.222222	Ip	both	input	Drug	inflammatory	NA	-0.62201	0.680134	FEMALE	Balb_c	TLR4
Zhang_2016_Fig4_A	Zhang_2016	9	9	59.4337	9.9769	1.11788	0	1.11788	0.222222	Ip	both	input	Drug	inflammatory	NA	-0.62201	0.680134	FEMALE	Balb_c	TLR4
Zhang_2016_Fig4_C	Zhang_2016	9	9	0.0125	0.0126	8.92701e-05	-4	-8.92701e-05	0.222222	Ip	both	input	Drug	inflammatory	NA	-0.62201	0.680134	FEMALE	Balb_c	TLR9
Zhang_2016_Fig4_C	Zhang_2016	9	9	3.9897	2.2959	0.0979736	-3	0.0979736	0.222222	Ip	both	input	Drug	inflammatory	NA	-0.62201	0.680134	FEMALE	Balb_c	TLR9
Zhang_2016_Fig4_C	Zhang_2016	9	9	21.7423	22.5328	0.0190409	-2	-0.0190409	0.222222	Ip	both	input	Drug	inflammatory	NA	-0.62201	0.680134	FEMALE	Balb_c	TLR9
Zhang_2016_Fig4_C	Zhang_2016	9	9	55.4162	56.2066	0.015916	-1	-0.015916	0.222222	Ip	both	input	Drug	inflammatory	NA	-0.62201	0.680134	FEMALE	Balb_c	TLR9
Zhang_2016_Fig4_C	Zhang_2016	9	9	65.3778	65.9422	0.0118861	0	-0.0118861	0.222222	Ip	both	input	Drug	inflammatory	NA	-0.62201	0.680134	FEMALE	Balb_c	TLR9
Zhang_2016_Fig4_C	Zhang_2016	9	9	0.0125	0.2384	0.0753301	-4	-0.0753301	0.222222	Ip	both	input	Drug	inflammatory	NA	-0.62201	0.680134	FEMALE	Balb_c	TLR9
Zhang_2016_Fig4_C	Zhang_2016	9	9	3.9897	5.9093	0.0889115	-3	-0.0889115	0.222222	Ip	both	input	Drug	inflammatory	NA	-0.62201	0.680134	FEMALE	Balb_c	TLR9
Zhang_2016_Fig4_C	Zhang_2016	9	9	21.7423	24.4524	0.064328	-2	-0.064328	0.222222	Ip	both	input	Drug	inflammatory	NA	-0.62201	0.680134	FEMALE	Balb_c	TLR9
Zhang_2016_Fig4_C	Zhang_2016	9	9	55.4162	48.6413	0.135714	-1	0.135714	0.222222	Ip	both	input	Drug	inflammatory	NA	-0.62201	0.680134	FEMALE	Balb_c	TLR9
Zhang_2016_Fig4_C	Zhang_2016	9	9	65.3778	64.3615	0.0212897	0	0.0212897	0.222222	Ip	both	input	Drug	inflammatory	NA	-0.62201	0.680134	FEMALE	Balb_c	TLR9
Abo_2002_FIG1A	Abo_2002	4	6	0.43	0.2129	0.038928	-23	0.038928	0.416667	NA	lymphoid	input	GM	NA	NA	NA	-1.31987	UNKNOWN	C57BL_6	NKT
Abo_2002_FIG1A	Abo_2002	4	6	1.15	1.1491	8.44285e-05	-22	8.44285e-05	0.416667	NA	lymphoid	input	GM	NA	NA	NA	-1.31987	UNKNOWN	C57BL_6	NKT
Abo_2002_FIG1A	Abo_2002	4	6	6.17	6.3831	0.00878646	-20	-0.00878646	0.416667	NA	lymphoid	input	GM	NA	NA	NA	-1.31987	UNKNOWN	C57BL_6	NKT
Abo_2002_FIG1A	Abo_2002	4	6	NA	NA	NA	-18	NA	0.416667	NA	lymphoid	input	GM	NA	NA	NA	-1.31987	UNKNOWN	C57BL_6	NKT
Abo_2002_FIG1A	Abo_2002	4	6	11.7	17.07	0.153639	-16	-0.153639	0.416667	NA	lymphoid	input	GM	NA	NA	NA	-1.31987	UNKNOWN	C57BL_6	NKT
Abo_2002_FIG1A	Abo_2002	4	6	9.19	16.29	0.214922	-14	-0.214922	0.416667	NA	lymphoid	input	GM	NA	NA	NA	-1.31987	UNKNOWN	C57BL_6	NKT
Abo_2002_FIG1A	Abo_2002	4	6	NA	NA	NA	-12	NA	0.416667	NA	lymphoid	input	GM	NA	NA	NA	-1.31987	UNKNOWN	C57BL_6	NKT
Abo_2002_FIG1A	Abo_2002	4	6	33.86	25.69	0.17905	-10	0.17905	0.416667	NA	lymphoid	input	GM	NA	NA	NA	-1.31987	UNKNOWN	C57BL_6	NKT
Abo_2002_FIG1A	Abo_2002	4	6	44.47	37.16	0.148883	-8	0.148883	0.416667	NA	lymphoid	input	GM	NA	NA	NA	-1.31987	UNKNOWN	C57BL_6	NKT
Abo_2002_FIG1A	Abo_2002	4	6	38.53	45.42	0.139733	-6	-0.139733	0.416667	NA	lymphoid	input	GM	NA	NA	NA	-1.31987	UNKNOWN	C57BL_6	NKT
Abo_2002_FIG1A	Abo_2002	4	6	28.07	59.9	0.653357	-4	-0.653357	0.416667	NA	lymphoid	input	GM	NA	NA	NA	-1.31987	UNKNOWN	C57BL_6	NKT
Abo_2002_FIG1A	Abo_2002	4	6	10.52	62.13	1.1552	-2	-1.1552	0.416667	NA	lymphoid	input	GM	NA	NA	NA	-1.31987	UNKNOWN	C57BL_6	NKT
Abo_2002_FIG1A	Abo_2002	4	6	0.49	42.42	1.27849	0	-1.27849	0.416667	NA	lymphoid	input	GM	NA	NA	NA	-1.31987	UNKNOWN	C57BL_6	NKT
Couper_2007_FIG8_C	Couper_2007	5	5	0.04	NA	NA	-6	NA	0.4	Iv	myeloid	NA	Drug	NA	NA	0.37799	-1.31987	UNKNOWN	C57BL_6	Macrophages
Couper_2007_FIG8_C	Couper_2007	5	5	0.25	NA	NA	-5	NA	0.4	Iv	myeloid	NA	Drug	NA	NA	0.37799	-1.31987	UNKNOWN	C57BL_6	Macrophages
Couper_2007_FIG8_C	Couper_2007	5	5	0.65	12.47	0.560406	-4	-0.560406	0.4	Iv	myeloid	NA	Drug	NA	NA	0.37799	-1.31987	UNKNOWN	C57BL_6	Macrophages
Couper_2007_FIG8_C	Couper_2007	5	5	14.36	46.26	0.718612	-3	-0.718612	0.4	Iv	myeloid	NA	Drug	NA	NA	0.37799	-1.31987	UNKNOWN	C57BL_6	Macrophages
Couper_2007_FIG8_C	Couper_2007	5	5	67.48	75.17	0.170385	-2	-0.170385	0.4	Iv	myeloid	NA	Drug	NA	NA	0.37799	-1.31987	UNKNOWN	C57BL_6	Macrophages
Couper_2007_FIG8_C	Couper_2007	5	5	69.57	77.44	0.178776	-1	-0.178776	0.4	Iv	myeloid	NA	Drug	NA	NA	0.37799	-1.31987	UNKNOWN	C57BL_6	Macrophages
Couper_2007_FIG8_C	Couper_2007	5	5	69.02	63.02	0.126792	0	0.126792	0.4	Iv	myeloid	NA	Drug	NA	NA	0.37799	-1.31987	UNKNOWN	C57BL_6	Macrophages
Yao_2016_Fig1a	Yao_2016	3	3	2.7661	2.516	0.0156012	-6	0.0156012	0.666667	Ip	both	input	GM	inflammatory	NA	-1.12201	0.680134	FEMALE	C57BL_6	CD40
Yao_2016_Fig1a	Yao_2016	3	3	13.0437	14.4166	0.0399022	-5	-0.0399022	0.666667	Ip	both	input	GM	inflammatory	NA	-1.12201	0.680134	FEMALE	C57BL_6	CD40
Yao_2016_Fig1a	Yao_2016	3	3	24.4456	48.1713	0.499868	-4	-0.499868	0.666667	Ip	both	input	GM	inflammatory	NA	-1.12201	0.680134	FEMALE	C57BL_6	CD40
Yao_2016_Fig1a	Yao_2016	3	3	35.5977	32.6	0.0632512	-3	0.0632512	0.666667	Ip	both	input	GM	inflammatory	NA	-1.12201	0.680134	FEMALE	C57BL_6	CD40
Yao_2016_Fig1a	Yao_2016	3	3	16.5316	19.9024	0.0874144	-2	-0.0874144	0.666667	Ip	both	input	GM	inflammatory	NA	-1.12201	0.680134	FEMALE	C57BL_6	CD40
Yao_2016_Fig1a	Yao_2016	3	3	16.1952	5.9564	0.33525	-1	0.33525	0.666667	Ip	both	input	GM	inflammatory	NA	-1.12201	0.680134	FEMALE	C57BL_6	CD40
Yao_2016_Fig1a	Yao_2016	3	3	15.3592	12.2378	0.0906395	0	0.0906395	0.666667	Ip	both	input	GM	inflammatory	NA	-1.12201	0.680134	FEMALE	C57BL_6	CD40
Yao_2016_FIG1B	Yao_2016	9	9	4.6165	8.3907	0.15466	-10	-0.15466	0.222222	Ip	both	input	GM	inflammatory	NA	-1.12201	0.680134	MALE	C57BL_6	CD40
Yao_2016_FIG1B	Yao_2016	9	9	23.3384	34.8258	0.254069	-9	-0.254069	0.222222	Ip	both	input	GM	inflammatory	NA	-1.12201	0.680134	MALE	C57BL_6	CD40
Yao_2016_FIG1B	Yao_2016	9	9	36.4805	25.6501	0.234851	-8	0.234851	0.222222	Ip	both	input	GM	inflammatory	NA	-1.12201	0.680134	MALE	C57BL_6	CD40
Yao_2016_FIG1B	Yao_2016	9	9	12.5363	18.4436	0.163959	-7	-0.163959	0.222222	Ip	both	input	GM	inflammatory	NA	-1.12201	0.680134	MALE	C57BL_6	CD40
Yao_2016_FIG1B	Yao_2016	9	9	5.6575	8.9399	0.126968	-6	-0.126968	0.222222	Ip	both	input	GM	inflammatory	NA	-1.12201	0.680134	MALE	C57BL_6	CD40
Yao_2016_FIG1B	Yao_2016	9	9	16.8313	18.8003	0.0514753	-5	-0.0514753	0.222222	Ip	both	input	GM	inflammatory	NA	-1.12201	0.680134	MALE	C57BL_6	CD40
Yao_2016_FIG1B	Yao_2016	9	9	26.8557	31.9426	0.11175	-4	-0.11175	0.222222	Ip	both	input	GM	inflammatory	NA	-1.12201	0.680134	MALE	C57BL_6	CD40
Yao_2016_FIG1B	Yao_2016	9	9	36.5521	42.788	0.127566	-3	-0.127566	0.222222	Ip	both	input	GM	inflammatory	NA	-1.12201	0.680134	MALE	C57BL_6	CD40
Yao_2016_FIG1B	Yao_2016	9	9	46.6055	52.5131	0.118225	0	-0.118225	0.222222	Ip	both	input	GM	inflammatory	NA	-1.12201	0.680134	MALE	C57BL_6	CD40
Xia_2018_Fig7A	Xia_2018	5	5	0	0.1713	0.0828005	-17	-0.0828005	0.4	Iv	lymphoid	input	Drug	inflammatory	NA	-0.562771	0.61881	FEMALE	C57BL_6	TNFreceptorfamily
Xia_2018_Fig7A	Xia_2018	5	5	2.8645	3.3439	0.0276623	-15	-0.0276623	0.4	Iv	lymphoid	input	Drug	inflammatory	NA	-0.562771	0.61881	FEMALE	C57BL_6	TNFreceptorfamily
Xia_2018_Fig7A	Xia_2018	5	5	25.3314	25.3309	1.14967e-05	-13	1.14967e-05	0.4	Iv	lymphoid	input	Drug	inflammatory	NA	-0.562771	0.61881	FEMALE	C57BL_6	TNFreceptorfamily
Xia_2018_Fig7A	Xia_2018	5	5	61.9936	49.011	0.262015	-12	0.262015	0.4	Iv	lymphoid	input	Drug	inflammatory	NA	-0.562771	0.61881	FEMALE	C57BL_6	TNFreceptorfamily
Xia_2018_Fig7A	Xia_2018	5	5	55.3827	32.6179	0.462918	-10	0.462918	0.4	Iv	lymphoid	input	Drug	inflammatory	NA	-0.562771	0.61881	FEMALE	C57BL_6	TNFreceptorfamily
Xia_2018_Fig7A	Xia_2018	5	5	20.9253	16.4118	0.116024	-8	0.116024	0.4	Iv	lymphoid	input	Drug	inflammatory	NA	-0.562771	0.61881	FEMALE	C57BL_6	TNFreceptorfamily
Xia_2018_Fig7A	Xia_2018	5	5	12.0577	3.0272	0.3595	-7	0.3595	0.4	Iv	lymphoid	input	Drug	inflammatory	NA	-0.562771	0.61881	FEMALE	C57BL_6	TNFreceptorfamily
Xia_2018_Fig7A	Xia_2018	5	5	60.9498	19.5583	0.875375	-5	0.875375	0.4	Iv	lymphoid	input	Drug	inflammatory	NA	-0.562771	0.61881	FEMALE	C57BL_6	TNFreceptorfamily
Xia_2018_Fig7A	Xia_2018	5	5	65.6277	38.7234	0.54537	-3	0.54537	0.4	Iv	lymphoid	input	Drug	inflammatory	NA	-0.562771	0.61881	FEMALE	C57BL_6	TNFreceptorfamily
Xia_2018_Fig7A	Xia_2018	5	5	73.5046	46.4121	0.561215	-1	0.561215	0.4	Iv	lymphoid	input	Drug	inflammatory	NA	-0.562771	0.61881	FEMALE	C57BL_6	TNFreceptorfamily
Xia_2018_Fig7A	Xia_2018	5	5	70.2784	54.0998	0.335512	0	0.335512	0.4	Iv	lymphoid	input	Drug	inflammatory	NA	-0.562771	0.61881	FEMALE	C57BL_6	TNFreceptorfamily
Xia_2018_Fig7A.1	Xia_2018	5	5	0	0	0	-17	0	0.4	Iv	lymphoid	input	Drug	inflammatory	NA	-0.562771	0.61881	FEMALE	C57BL_6	TNFreceptorfamily
Xia_2018_Fig7A.1	Xia_2018	5	5	2.8645	3.5316	0.0379653	-15	-0.0379653	0.4	Iv	lymphoid	input	Drug	inflammatory	NA	-0.562771	0.61881	FEMALE	C57BL_6	TNFreceptorfamily
Xia_2018_Fig7A.1	Xia_2018	5	5	25.3314	26.8355	0.0342581	-13	-0.0342581	0.4	Iv	lymphoid	input	Drug	inflammatory	NA	-0.562771	0.61881	FEMALE	C57BL_6	TNFreceptorfamily
Xia_2018_Fig7A.1	Xia_2018	5	5	61.9936	56.5373	0.111113	-12	0.111113	0.4	Iv	lymphoid	input	Drug	inflammatory	NA	-0.562771	0.61881	FEMALE	C57BL_6	TNFreceptorfamily
Xia_2018_Fig7A.1	Xia_2018	5	5	55.3827	38.2614	0.344847	-10	0.344847	0.4	Iv	lymphoid	input	Drug	inflammatory	NA	-0.562771	0.61881	FEMALE	C57BL_6	TNFreceptorfamily
Xia_2018_Fig7A.1	Xia_2018	5	5	20.9253	17.3519	0.0909248	-8	0.0909248	0.4	Iv	lymphoid	input	Drug	inflammatory	NA	-0.562771	0.61881	FEMALE	C57BL_6	TNFreceptorfamily
Xia_2018_Fig7A.1	Xia_2018	5	5	12.0577	2.4632	0.394062	-7	0.394062	0.4	Iv	lymphoid	input	Drug	inflammatory	NA	-0.562771	0.61881	FEMALE	C57BL_6	TNFreceptorfamily
Xia_2018_Fig7A.1	Xia_2018	5	5	60.9498	22.5676	0.801532	-5	0.801532	0.4	Iv	lymphoid	input	Drug	inflammatory	NA	-0.562771	0.61881	FEMALE	C57BL_6	TNFreceptorfamily
Xia_2018_Fig7A.1	Xia_2018	5	5	65.6277	34.5842	0.631303	-3	0.631303	0.4	Iv	lymphoid	input	Drug	inflammatory	NA	-0.562771	0.61881	FEMALE	C57BL_6	TNFreceptorfamily
Xia_2018_Fig7A.1	Xia_2018	5	5	73.5046	40.3919	0.68276	-1	0.68276	0.4	Iv	lymphoid	input	Drug	inflammatory	NA	-0.562771	0.61881	FEMALE	C57BL_6	TNFreceptorfamily
Xia_2018_Fig7A.1	Xia_2018	5	5	70.2784	48.0792	0.456026	0	0.456026	0.4	Iv	lymphoid	input	Drug	inflammatory	NA	-0.562771	0.61881	FEMALE	C57BL_6	TNFreceptorfamily

## Sheet: P. berghei
Studies	ID_art	Sample_size_treatment	Sample_size_control	Parasitemia_Control	Parasitemia_Treatment	ESh	Time2	rawES	Var	Injection	Lineage	Input_output	Methodology	Inflammatory_regulatory_trafficking	Cytokinechemokinecc_receptor	cAge_median	cLOGDose_Parasites	Host_sex	Host_strain	Manipul_comp
Curfs_a1993_FIG2	Curfs_a1993	5	5	0.935	0	0.193693	-4	0.193693	0.4	Ip	both	NA	Drug	inflammatory	NA	0.444099	-2.08478	FEMALE	C57BL_6J	TNF
Curfs_a1993_FIG2	Curfs_a1993	5	5	4.0673	1.4025	0.168725	-3	0.168725	0.4	Ip	both	NA	Drug	inflammatory	NA	0.444099	-2.08478	FEMALE	C57BL_6J	TNF
Curfs_a1993_FIG2	Curfs_a1993	5	5	7.1529	2.1038	0.250373	-2	0.250373	0.4	Ip	both	NA	Drug	inflammatory	NA	0.444099	-2.08478	FEMALE	C57BL_6J	TNF
Curfs_a1993_FIG2	Curfs_a1993	5	5	19.0276	10.4722	0.243677	0	0.243677	0.4	Ip	both	NA	Drug	inflammatory	NA	0.444099	-2.08478	FEMALE	C57BL_6J	TNF
Curfs_a1993_FIG2	Curfs_a1993	5	5	0.935	0.0468	0.150423	-4	0.150423	0.4	Ip	both	NA	Drug	inflammatory	NA	0.444099	-2.08478	FEMALE	C57BL_6J	TNF
Curfs_a1993_FIG2	Curfs_a1993	5	5	4.0673	0.5143	0.262584	-3	0.262584	0.4	Ip	both	NA	Drug	inflammatory	NA	0.444099	-2.08478	FEMALE	C57BL_6J	TNF
Curfs_a1993_FIG2	Curfs_a1993	5	5	7.1529	0	0.541489	-2	0.541489	0.4	Ip	both	NA	Drug	inflammatory	NA	0.444099	-2.08478	FEMALE	C57BL_6J	TNF
Curfs_a1993_FIG2	Curfs_a1993	5	5	19.0276	5.7971	0.416435	0	0.416435	0.4	Ip	both	NA	Drug	inflammatory	NA	0.444099	-2.08478	FEMALE	C57BL_6J	TNF
Curfs_a1993_FIG2	Curfs_a1993	3	3	2.0051	0.1823	0.198739	-4	0.198739	0.666667	Ip	both	NA	Drug	inflammatory	NA	NA	-2.08478	UNKNOWN	C57BL_6J	IFNg
Curfs_a1993_FIG2	Curfs_a1993	3	3	20.1114	0.0608	0.880757	-3	0.880757	0.666667	Ip	both	NA	Drug	inflammatory	NA	NA	-2.08478	UNKNOWN	C57BL_6J	IFNg
Curfs_a1993_FIG2	Curfs_a1993	3	3	41.4987	1.6404	1.14308	-2	1.14308	0.666667	Ip	both	NA	Drug	inflammatory	NA	NA	-2.08478	UNKNOWN	C57BL_6J	IFNg
Curfs_a1993_FIG4	Curfs_a1993	5	5	2	0.2424	0.185286	-7	0.185286	0.4	Iv	both	NA	Drug	inflammatory	NA	NA	-2.08478	UNKNOWN	C57BL_6J	IFNg
Curfs_a1993_FIG4	Curfs_a1993	5	5	21.8761	2.1448	0.679457	-5	0.679457	0.4	Iv	both	NA	Drug	inflammatory	NA	NA	-2.08478	UNKNOWN	C57BL_6J	IFNg
Curfs_a1993_FIG4	Curfs_a1993	5	5	15.2666	NA	NA	-3	NA	0.4	Iv	both	NA	Drug	inflammatory	NA	NA	-2.08478	UNKNOWN	C57BL_6J	IFNg
Curfs_a1993_FIG4	Curfs_a1993	5	5	21.0207	21.0211	9.81699e-06	0	-9.81699e-06	0.4	Iv	both	NA	Drug	inflammatory	NA	NA	-2.08478	UNKNOWN	C57BL_6J	IFNg
Curfs_a1993_FIG4_1	Curfs_a1993	5	5	NA	NA	NA	-12	NA	0.4	Iv	both	NA	Mixed	inflammatory	NA	NA	-2.08478	UNKNOWN	C57BL_6J	IFNg
Curfs_a1993_FIG4_1	Curfs_a1993	5	5	17.3618	4.3368	0.439999	-10	0.439999	0.4	Iv	both	NA	Mixed	inflammatory	NA	NA	-2.08478	UNKNOWN	C57BL_6J	IFNg
Curfs_a1993_FIG4_1	Curfs_a1993	5	5	21.9721	19.2638	0.0669765	-8	0.0669765	0.4	Iv	both	NA	Mixed	inflammatory	NA	NA	-2.08478	UNKNOWN	C57BL_6J	IFNg
Curfs_a1993_FIG4_1	Curfs_a1993	5	5	30.4344	17.539	0.304502	-5	0.304502	0.4	Iv	both	NA	Mixed	inflammatory	NA	NA	-2.08478	UNKNOWN	C57BL_6J	IFNg
Curfs_a1993_FIG4_1	Curfs_a1993	5	5	53.9542	41.4451	0.251111	0	0.251111	0.4	Iv	both	NA	Mixed	inflammatory	NA	NA	-2.08478	UNKNOWN	C57BL_6J	IFNg
Curfs_a1993_FIG6	Curfs_a1993	5	5	1.0613	7.3471	0.342573	-4	-0.342573	0.4	Ip	both	NA	Drug	inflammatory	NA	NA	-2.08478	UNKNOWN	C57BL_6J	IFNg
Curfs_a1993_FIG6	Curfs_a1993	5	5	9.999	43.0421	0.787717	-2	-0.787717	0.4	Ip	both	NA	Drug	inflammatory	NA	NA	-2.08478	UNKNOWN	C57BL_6J	IFNg
Curfs_a1993_FIG6	Curfs_a1993	5	5	20.6821	60.2772	0.833575	0	-0.833575	0.4	Ip	both	NA	Drug	inflammatory	NA	NA	-2.08478	UNKNOWN	C57BL_6J	IFNg
Curfs_a1993_FIG6_1	Curfs_a1993	4	5	1.0613	NA	NA	-4	NA	0.45	Ip	both	NA	Drug	inflammatory	NA	NA	-2.08478	UNKNOWN	C57BL_6J	IFNg
Curfs_a1993_FIG6_1	Curfs_a1993	4	5	9.999	26.7212	0.443043	-2	-0.443043	0.45	Ip	both	NA	Drug	inflammatory	NA	NA	-2.08478	UNKNOWN	C57BL_6J	IFNg
Curfs_a1993_FIG6_1	Curfs_a1993	4	5	20.6821	48.1044	0.588634	0	-0.588634	0.45	Ip	both	NA	Drug	inflammatory	NA	NA	-2.08478	UNKNOWN	C57BL_6J	IFNg
Singh_2002_Fig3B	Singh_2002	5	5	4.7922	0.978	0.243285	-14	0.243285	0.4	Ip	both	output	Drug	inflammatory	cc	-0.555901	-1.08478	FEMALE	Balb_c	IL-18
Singh_2002_Fig3B	Singh_2002	5	5	9.0954	2.3472	0.305088	-12	0.305088	0.4	Ip	both	output	Drug	inflammatory	cc	-0.555901	-1.08478	FEMALE	Balb_c	IL-18
Singh_2002_Fig3B	Singh_2002	5	5	16.8215	1.956	0.564581	-10	0.564581	0.4	Ip	both	output	Drug	inflammatory	cc	-0.555901	-1.08478	FEMALE	Balb_c	IL-18
Singh_2002_Fig3B	Singh_2002	5	5	26.5037	1.467	0.838754	-8	0.838754	0.4	Ip	both	output	Drug	inflammatory	cc	-0.555901	-1.08478	FEMALE	Balb_c	IL-18
Singh_2002_Fig3B	Singh_2002	5	5	33.9364	8.5086	0.651727	-6	0.651727	0.4	Ip	both	output	Drug	inflammatory	cc	-0.555901	-1.08478	FEMALE	Balb_c	IL-18
Singh_2002_Fig3B	Singh_2002	5	5	39.4132	21.7115	0.388016	-4	0.388016	0.4	Ip	both	output	Drug	inflammatory	cc	-0.555901	-1.08478	FEMALE	Balb_c	IL-18
Singh_2002_Fig3B	Singh_2002	5	5	47.0416	20.1467	0.580636	-2	0.580636	0.4	Ip	both	output	Drug	inflammatory	cc	-0.555901	-1.08478	FEMALE	Balb_c	IL-18
Singh_2002_Fig3B	Singh_2002	5	5	54.5721	20.2445	0.728972	0	0.728972	0.4	Ip	both	output	Drug	inflammatory	cc	-0.555901	-1.08478	FEMALE	Balb_c	IL-18
Singh_2002_Fig3B	Singh_2002	5	5	4.7922	1.0758	0.233581	-14	0.233581	0.4	Ip	both	output	Drug	inflammatory	cc	-0.555901	-1.08478	FEMALE	Balb_c	IL-18
Singh_2002_Fig3B	Singh_2002	5	5	9.0954	1.1736	0.395619	-12	0.395619	0.4	Ip	both	output	Drug	inflammatory	cc	-0.555901	-1.08478	FEMALE	Balb_c	IL-18
Singh_2002_Fig3B	Singh_2002	5	5	16.8215	1.2713	0.619231	-10	0.619231	0.4	Ip	both	output	Drug	inflammatory	cc	-0.555901	-1.08478	FEMALE	Balb_c	IL-18
Singh_2002_Fig3B	Singh_2002	5	5	26.5037	1.467	0.838754	-8	0.838754	0.4	Ip	both	output	Drug	inflammatory	cc	-0.555901	-1.08478	FEMALE	Balb_c	IL-18
Singh_2002_Fig3B	Singh_2002	5	5	33.9364	1.956	0.96309	-6	0.96309	0.4	Ip	both	output	Drug	inflammatory	cc	-0.555901	-1.08478	FEMALE	Balb_c	IL-18
Singh_2002_Fig3B	Singh_2002	5	5	39.4132	2.6406	1.031	-4	1.031	0.4	Ip	both	output	Drug	inflammatory	cc	-0.555901	-1.08478	FEMALE	Balb_c	IL-18
Singh_2002_Fig3B	Singh_2002	5	5	47.0416	5.2812	1.04783	-2	1.04783	0.4	Ip	both	output	Drug	inflammatory	cc	-0.555901	-1.08478	FEMALE	Balb_c	IL-18
Singh_2002_Fig3B	Singh_2002	5	5	54.5721	7.8239	1.09538	0	1.09538	0.4	Ip	both	output	Drug	inflammatory	cc	-0.555901	-1.08478	FEMALE	Balb_c	IL-18
Singh_2002_Fig3B	Singh_2002	5	5	4.7922	0.8801	0.253493	-14	0.253493	0.4	Ip	both	output	Drug	inflammatory	cc	-0.555901	-1.08478	FEMALE	Balb_c	IL-18
Singh_2002_Fig3B	Singh_2002	5	5	9.0954	0.8801	0.424807	-12	0.424807	0.4	Ip	both	output	Drug	inflammatory	cc	-0.555901	-1.08478	FEMALE	Balb_c	IL-18
Singh_2002_Fig3B	Singh_2002	5	5	16.8215	3.2274	0.483955	-10	0.483955	0.4	Ip	both	output	Drug	inflammatory	cc	-0.555901	-1.08478	FEMALE	Balb_c	IL-18
Singh_2002_Fig3B	Singh_2002	5	5	26.5037	5.379	0.613474	-8	0.613474	0.4	Ip	both	output	Drug	inflammatory	cc	-0.555901	-1.08478	FEMALE	Balb_c	IL-18
Singh_2002_Fig3B	Singh_2002	5	5	33.9364	3.3252	0.876969	-6	0.876969	0.4	Ip	both	output	Drug	inflammatory	cc	-0.555901	-1.08478	FEMALE	Balb_c	IL-18
Singh_2002_Fig3B	Singh_2002	5	5	39.4132	1.3692	1.12288	-4	1.12288	0.4	Ip	both	output	Drug	inflammatory	cc	-0.555901	-1.08478	FEMALE	Balb_c	IL-18
Singh_2002_Fig3B	Singh_2002	5	5	47.0416	3.2274	1.15033	-2	1.15033	0.4	Ip	both	output	Drug	inflammatory	cc	-0.555901	-1.08478	FEMALE	Balb_c	IL-18
Singh_2002_Fig3B	Singh_2002	5	5	54.5721	8.7042	1.06339	0	1.06339	0.4	Ip	both	output	Drug	inflammatory	cc	-0.555901	-1.08478	FEMALE	Balb_c	IL-18
Gramaglia_2017_FIG6C	Gramaglia_2017	5	5	8.9615	10.2139	0.0425589	-2	-0.0425589	0.4	NA	both	NA	GM	NA	NA	NA	-0.0847824	UNKNOWN	C57BL_6	platelets
Gramaglia_2017_FIG6C	Gramaglia_2017	5	5	16.585	18.6141	0.0533029	0	-0.0533029	0.4	NA	both	NA	GM	NA	NA	NA	-0.0847824	UNKNOWN	C57BL_6	platelets
Gramaglia_2017_FIG6C	Gramaglia_2017	5	5	10.2139	NA	NA	-2	NA	0.4	NA	both	NA	Mixed	NA	NA	NA	-0.0847824	UNKNOWN	C57BL_6	platelets
Gramaglia_2017_FIG6C.1	Gramaglia_2017	5	5	18.6141	18.9026	0.0073903	-6	-0.0073903	0.4	NA	both	NA	Mixed	NA	NA	NA	-0.0847824	UNKNOWN	C57BL_6	platelets
Gramaglia_2017_FIG6C.1	Gramaglia_2017	5	5	32.3924	36.9191	0.0951712	-4	-0.0951712	0.4	NA	both	NA	Mixed	NA	NA	NA	-0.0847824	UNKNOWN	C57BL_6	platelets
Gramaglia_2017_FIG6C.1	Gramaglia_2017	5	5	23.2675	24.9359	0.0390138	-2	-0.0390138	0.4	NA	both	NA	Mixed	NA	NA	NA	-0.0847824	UNKNOWN	C57BL_6	platelets
Gramaglia_2017_FIG6C.1	Gramaglia_2017	5	5	43.3937	45.0957	0.0342695	0	-0.0342695	0.4	NA	both	NA	Mixed	NA	NA	NA	-0.0847824	UNKNOWN	C57BL_6	platelets
Hou_2016_FIG6A	Hou_2016	10	10	1.5247	0.8072	0.0676581	-8	0.0676581	0.2	Ip	lymphoid	input	Drug	regulatory	NA	-1.5559	0.915218	MALE	C57BL_6	Tim3
Hou_2016_FIG6A	Hou_2016	10	10	3.5874	2.0179	0.096041	-6	0.096041	0.2	Ip	lymphoid	input	Drug	regulatory	NA	-1.5559	0.915218	MALE	C57BL_6	Tim3
Hou_2016_FIG6A	Hou_2016	10	10	7.13	4.7982	0.0989229	-4	0.0989229	0.2	Ip	lymphoid	input	Drug	regulatory	NA	-1.5559	0.915218	MALE	C57BL_6	Tim3
Hou_2016_FIG6A	Hou_2016	10	10	9.5964	6.0987	0.13085	-2	0.13085	0.2	Ip	lymphoid	input	Drug	regulatory	NA	-1.5559	0.915218	MALE	C57BL_6	Tim3
Hou_2016_FIG6A	Hou_2016	10	10	18.6547	12.4215	0.172863	0	0.172863	0.2	Ip	lymphoid	input	Drug	regulatory	NA	-1.5559	0.915218	MALE	C57BL_6	Tim3
Wu_2021_Fig1A	Wu_2021	13	9	0.6542	0.4776	0.0236147	-6	0.0236147	0.188034	Ip	both	output	Drug	regulatory	cc	3.4441	0.459286	UNKNOWN	C57BL_6	IL-4
Wu_2021_Fig1A	Wu_2021	13	9	2.8513	1.9694	0.0577415	-4	0.0577415	0.188034	Ip	both	output	Drug	regulatory	cc	3.4441	0.459286	UNKNOWN	C57BL_6	IL-4
Wu_2021_Fig1A	Wu_2021	13	9	12.5441	7.9586	0.152081	-2	0.152081	0.188034	Ip	both	output	Drug	regulatory	cc	3.4441	0.459286	UNKNOWN	C57BL_6	IL-4
Wu_2021_Fig1A	Wu_2021	13	9	15.006	9.8911	0.155705	0	0.155705	0.188034	Ip	both	output	Drug	regulatory	cc	3.4441	0.459286	UNKNOWN	C57BL_6	IL-4
Vigario_2007_Fig1C	Vigario_2007	6	6	0.1344	0.0385	0.0340923	-19	0.0340923	0.333333	Ip	both	output	Drug	regulatory	cc	-2.0559	0.915218	FEMALE	C57BL_6J	IFNa
Vigario_2007_Fig1C	Vigario_2007	6	6	0.8024	0.0352	0.141868	-18	0.141868	0.333333	Ip	both	output	Drug	regulatory	cc	-2.0559	0.915218	FEMALE	C57BL_6J	IFNa
Vigario_2007_Fig1C	Vigario_2007	6	6	3.3893	0.7033	0.20239	-17	0.20239	0.333333	Ip	both	output	Drug	regulatory	cc	-2.0559	0.915218	FEMALE	C57BL_6J	IFNa
Vigario_2007_Fig1C	Vigario_2007	6	6	6.0721	0.5084	0.355236	-16	0.355236	0.333333	Ip	both	output	Drug	regulatory	cc	-2.0559	0.915218	FEMALE	C57BL_6J	IFNa
Vigario_2007_Fig1C	Vigario_2007	6	6	6.5483	1.5602	0.26708	-15	0.26708	0.333333	Ip	both	output	Drug	regulatory	cc	-2.0559	0.915218	FEMALE	C57BL_6J	IFNa
Vigario_2007_Fig1C	Vigario_2007	6	6	9.231	2.0368	0.331	-14	0.331	0.333333	Ip	both	output	Drug	regulatory	cc	-2.0559	0.915218	FEMALE	C57BL_6J	IFNa
Vigario_2007_Fig1C	Vigario_2007	6	6	11.9136	2.4172	0.392607	-13	0.392607	0.333333	Ip	both	output	Drug	regulatory	cc	-2.0559	0.915218	FEMALE	C57BL_6J	IFNa
Vigario_2007_Fig1C	Vigario_2007	6	6	22.9416	2.8938	0.657085	-12	0.657085	0.333333	Ip	both	output	Drug	regulatory	cc	-2.0559	0.915218	FEMALE	C57BL_6J	IFNa
Vigario_2007_Fig1C	Vigario_2007	6	6	35.9839	2.6027	0.962593	-11	0.962593	0.333333	Ip	both	output	Drug	regulatory	cc	-2.0559	0.915218	FEMALE	C57BL_6J	IFNa
Vigario_2007_Fig1C	Vigario_2007	6	6	32.4316	2.0241	0.926254	-10	0.926254	0.333333	Ip	both	output	Drug	regulatory	cc	-2.0559	0.915218	FEMALE	C57BL_6J	IFNa
Vigario_2007_Fig1C	Vigario_2007	6	6	47.2965	2.6924	1.18704	-9	1.18704	0.333333	Ip	both	output	Drug	regulatory	cc	-2.0559	0.915218	FEMALE	C57BL_6J	IFNa
Vigario_2007_Fig1C	Vigario_2007	6	6	51.9935	2.2095	1.31228	-8	1.31228	0.333333	Ip	both	output	Drug	regulatory	cc	-2.0559	0.915218	FEMALE	C57BL_6J	IFNa
Vigario_2007_Fig1C	Vigario_2007	6	6	35.5875	1.8225	1.00757	-7	1.00757	0.333333	Ip	both	output	Drug	regulatory	cc	-2.0559	0.915218	FEMALE	C57BL_6J	IFNa
Vigario_2007_Fig1C	Vigario_2007	6	6	32.1311	3.8338	0.811189	-6	0.811189	0.333333	Ip	both	output	Drug	regulatory	cc	-2.0559	0.915218	FEMALE	C57BL_6J	IFNa
Vigario_2007_Fig1C	Vigario_2007	6	6	36.9239	3.1592	0.948816	-5	0.948816	0.333333	Ip	both	output	Drug	regulatory	cc	-2.0559	0.915218	FEMALE	C57BL_6J	IFNa
Vigario_2007_Fig1C	Vigario_2007	6	6	56.2012	3.4436	1.32184	-4	1.32184	0.333333	Ip	both	output	Drug	regulatory	cc	-2.0559	0.915218	FEMALE	C57BL_6J	IFNa
Vigario_2007_Fig1C	Vigario_2007	6	6	57.5412	9.0999	1.10933	-3	1.10933	0.333333	Ip	both	output	Drug	regulatory	cc	-2.0559	0.915218	FEMALE	C57BL_6J	IFNa
Vigario_2007_Fig1C	Vigario_2007	6	6	42.4778	7.658	0.858998	-2	0.858998	0.333333	Ip	both	output	Drug	regulatory	cc	-2.0559	0.915218	FEMALE	C57BL_6J	IFNa
Vigario_2007_Fig1C	Vigario_2007	6	6	32.9785	3.7219	0.835143	-1	0.835143	0.333333	Ip	both	output	Drug	regulatory	cc	-2.0559	0.915218	FEMALE	C57BL_6J	IFNa
Vigario_2007_Fig1C	Vigario_2007	6	6	40.6489	3.4308	1.01007	0	1.01007	0.333333	Ip	both	output	Drug	regulatory	cc	-2.0559	0.915218	FEMALE	C57BL_6J	IFNa
Vigario_2007_Fig1D	Vigario_2007	6	6	0	0.048	0.0438213	-18	-0.0438213	0.333333	Ip	both	output	Drug	regulatory	cc	-2.0559	0.915218	FEMALE	C57BL_6J	IFNa
Vigario_2007_Fig1D	Vigario_2007	6	6	0	0	0	-17	0	0.333333	Ip	both	output	Drug	regulatory	cc	-2.0559	0.915218	FEMALE	C57BL_6J	IFNa
Vigario_2007_Fig1D	Vigario_2007	6	6	1.3926	0.4322	0.104989	-16	0.104989	0.333333	Ip	both	output	Drug	regulatory	cc	-2.0559	0.915218	FEMALE	C57BL_6J	IFNa
Vigario_2007_Fig1D	Vigario_2007	6	6	4.2737	0.7203	0.246516	-15	0.246516	0.333333	Ip	both	output	Drug	regulatory	cc	-2.0559	0.915218	FEMALE	C57BL_6J	IFNa
Vigario_2007_Fig1D	Vigario_2007	6	6	5.9064	1.7767	0.223597	-14	0.223597	0.333333	Ip	both	output	Drug	regulatory	cc	-2.0559	0.915218	FEMALE	C57BL_6J	IFNa
Vigario_2007_Fig1D	Vigario_2007	6	6	7.0588	2.737	0.205421	-13	0.205421	0.333333	Ip	both	output	Drug	regulatory	cc	-2.0559	0.915218	FEMALE	C57BL_6J	IFNa
Vigario_2007_Fig1D	Vigario_2007	6	6	17.527	3.3133	0.497832	-12	0.497832	0.333333	Ip	both	output	Drug	regulatory	cc	-2.0559	0.915218	FEMALE	C57BL_6J	IFNa
Vigario_2007_Fig1D	Vigario_2007	6	6	16.7587	4.3697	0.422353	-11	0.422353	0.333333	Ip	both	output	Drug	regulatory	cc	-2.0559	0.915218	FEMALE	C57BL_6J	IFNa
Vigario_2007_Fig1D	Vigario_2007	6	6	23.4814	4.6579	0.57669	-10	0.57669	0.333333	Ip	both	output	Drug	regulatory	cc	-2.0559	0.915218	FEMALE	C57BL_6J	IFNa
Vigario_2007_Fig1D	Vigario_2007	6	6	25.114	4.1777	0.638139	-9	0.638139	0.333333	Ip	both	output	Drug	regulatory	cc	-2.0559	0.915218	FEMALE	C57BL_6J	IFNa
Vigario_2007_Fig1D	Vigario_2007	6	6	22.9052	3.5053	0.621433	-8	0.621433	0.333333	Ip	both	output	Drug	regulatory	cc	-2.0559	0.915218	FEMALE	C57BL_6J	IFNa
Vigario_2007_Fig1D	Vigario_2007	6	6	36.9268	4.1777	0.894568	-7	0.894568	0.333333	Ip	both	output	Drug	regulatory	cc	-2.0559	0.915218	FEMALE	C57BL_6J	IFNa
Vigario_2007_Fig1D	Vigario_2007	6	6	56.4226	3.7934	1.30757	-6	1.30757	0.333333	Ip	both	output	Drug	regulatory	cc	-2.0559	0.915218	FEMALE	C57BL_6J	IFNa
Vigario_2007_Fig1D	Vigario_2007	6	6	38.5594	5.5222	0.865515	-5	0.865515	0.333333	Ip	both	output	Drug	regulatory	cc	-2.0559	0.915218	FEMALE	C57BL_6J	IFNa
Vigario_2007_Fig1D	Vigario_2007	6	6	59.4958	14.1657	0.990115	-4	0.990115	0.333333	Ip	both	output	Drug	regulatory	cc	-2.0559	0.915218	FEMALE	C57BL_6J	IFNa
Vigario_2007_Fig1D	Vigario_2007	6	6	69.1957	20.6002	1.02261	-2	1.02261	0.333333	Ip	both	output	Drug	regulatory	cc	-2.0559	0.915218	FEMALE	C57BL_6J	IFNa
Vigario_2007_Fig1D	Vigario_2007	6	6	69.1957	29.5318	0.815788	0	0.815788	0.333333	Ip	both	output	Drug	regulatory	cc	-2.0559	0.915218	FEMALE	C57BL_6J	IFNa
Campanella_2008_Fig2	Campanella_2008	8	8	1.8189	1.4415	0.029852	-7	0.029852	0.25	Ip	both	input	GM	trafficking	receptor	-0.555901	1.21625	FEMALE	C57BL_6	CXCR3
Campanella_2008_Fig2	Campanella_2008	8	8	3.3817	1.8723	0.0953678	-4	0.0953678	0.25	Ip	both	input	GM	trafficking	receptor	-0.555901	1.21625	FEMALE	C57BL_6	CXCR3
Campanella_2008_Fig2	Campanella_2008	8	8	10.4186	10.7965	0.0122726	-2	-0.0122726	0.25	Ip	both	input	GM	trafficking	receptor	-0.555901	1.21625	FEMALE	C57BL_6	CXCR3
Campanella_2008_Fig2	Campanella_2008	8	8	14.0575	14.8122	0.021476	0	-0.021476	0.25	Ip	both	input	GM	trafficking	receptor	-0.555901	1.21625	FEMALE	C57BL_6	CXCR3
Hafalla_2012_FIG2_E	Hafalla_2012	4	4	0.0997	0.0616	0.0135173	-4	0.0135173	0.5	Iv	myeloid	input	GM	inflammatory	NA	1.4441	-1.08478	UNKNOWN	C57BL_6	C-TypeLectins
Hafalla_2012_FIG2_E	Hafalla_2012	4	4	2.4239	2.0281	0.026855	-2	0.026855	0.5	Iv	myeloid	input	GM	inflammatory	NA	1.4441	-1.08478	UNKNOWN	C57BL_6	C-TypeLectins
Hafalla_2012_FIG2_E	Hafalla_2012	4	4	7.7222	6.2349	0.0584542	0	0.0584542	0.5	Iv	myeloid	input	GM	inflammatory	NA	1.4441	-1.08478	UNKNOWN	C57BL_6	C-TypeLectins
Rudin_1997_FIG2A	Rudin_1997	5	5	0	0	0	-9	0	0.4	NA	both	output	GM	inflammatory	cc	0.944099	0.915218	UNKNOWN	Other	TNF
Rudin_1997_FIG2A	Rudin_1997	5	5	0	0	0	-8	0	0.4	NA	both	output	GM	inflammatory	cc	0.944099	0.915218	UNKNOWN	Other	TNF
Rudin_1997_FIG2A	Rudin_1997	5	5	2.0109	2.5777	0.0379285	-7	-0.0379285	0.4	NA	both	output	GM	inflammatory	cc	0.944099	0.915218	UNKNOWN	Other	TNF
Rudin_1997_FIG2A	Rudin_1997	5	5	8.3972	6.8382	0.0588414	-6	0.0588414	0.4	NA	both	output	GM	inflammatory	cc	0.944099	0.915218	UNKNOWN	Other	TNF
Rudin_1997_FIG2A	Rudin_1997	5	5	20.8773	15.6335	0.136062	-5	0.136062	0.4	NA	both	output	GM	inflammatory	cc	0.944099	0.915218	UNKNOWN	Other	TNF
Rudin_1997_FIG2A	Rudin_1997	5	5	23.0117	19.327	0.0902753	-4	0.0902753	0.4	NA	both	output	GM	inflammatory	cc	0.944099	0.915218	UNKNOWN	Other	TNF
Rudin_1997_FIG2A	Rudin_1997	5	5	16.5013	20.8948	0.11286	-3	-0.11286	0.4	NA	both	output	GM	inflammatory	cc	0.944099	0.915218	UNKNOWN	Other	TNF
Rudin_1997_FIG2A	Rudin_1997	5	5	27.281	21.6122	0.132101	-2	0.132101	0.4	NA	both	output	GM	inflammatory	cc	0.944099	0.915218	UNKNOWN	Other	TNF
Rudin_1997_FIG2A	Rudin_1997	5	5	20.4872	20.6288	0.00350387	-1	-0.00350387	0.4	NA	both	output	GM	inflammatory	cc	0.944099	0.915218	UNKNOWN	Other	TNF
Rudin_1997_FIG2A	Rudin_1997	5	5	35.8016	27.8654	0.170669	0	0.170669	0.4	NA	both	output	GM	inflammatory	cc	0.944099	0.915218	UNKNOWN	Other	TNF
Coban_2006_Fig1A	Coban_2006	12	12	2.0951	1.6116	0.0359251	-8	0.0359251	0.166667	Ip	both	input	GM	inflammatory	NA	0.444099	0.915218	UNKNOWN	C57BL_6	MyD88
Coban_2006_Fig1A	Coban_2006	12	12	7.0911	5.4795	0.0665353	-6	0.0665353	0.166667	Ip	both	input	GM	inflammatory	NA	0.444099	0.915218	UNKNOWN	C57BL_6	MyD88
Coban_2006_Fig1A	Coban_2006	12	12	14.9879	10.9588	0.120247	-4	0.120247	0.166667	Ip	both	input	GM	inflammatory	NA	0.444099	0.915218	UNKNOWN	C57BL_6	MyD88
Coban_2006_Fig1A	Coban_2006	12	12	19.6616	15.6326	0.105843	-2	0.105843	0.166667	Ip	both	input	GM	inflammatory	NA	0.444099	0.915218	UNKNOWN	C57BL_6	MyD88
Coban_2006_Fig1A	Coban_2006	12	12	19.8227	17.5665	0.0578946	0	0.0578946	0.166667	Ip	both	input	GM	inflammatory	NA	0.444099	0.915218	UNKNOWN	C57BL_6	MyD88
Coban_2006_Fig1B	Coban_2006	6	6	3.3898	3.3898	0	-8	0	0.333333	Ip	both	input	GM	inflammatory	NA	0.444099	0.915218	UNKNOWN	C57BL_6	TRIF
Coban_2006_Fig1B	Coban_2006	6	6	5.8111	8.2324	0.0951031	-6	-0.0951031	0.333333	Ip	both	input	GM	inflammatory	NA	0.444099	0.915218	UNKNOWN	C57BL_6	TRIF
Coban_2006_Fig1B	Coban_2006	6	6	11.2993	13.0751	0.0543164	-4	-0.0543164	0.333333	Ip	both	input	GM	inflammatory	NA	0.444099	0.915218	UNKNOWN	C57BL_6	TRIF
Coban_2006_Fig1B	Coban_2006	6	6	11.6223	15.8192	0.122311	-2	-0.122311	0.333333	Ip	both	input	GM	inflammatory	NA	0.444099	0.915218	UNKNOWN	C57BL_6	TRIF
Coban_2006_Fig1B	Coban_2006	6	6	27.9257	NA	NA	0	NA	0.333333	Ip	both	input	GM	inflammatory	NA	0.444099	0.915218	UNKNOWN	C57BL_6	TRIF
Coban_2006_FIG5A	Coban_2006	21	28	2.2378	1.6783	0.0404841	-18	0.0404841	0.0833333	Ip	both	input	GM	inflammatory	NA	0.444099	0.915218	UNKNOWN	C57BL_6	TLR2
Coban_2006_FIG5A	Coban_2006	21	28	3.9161	5.035	0.0542175	-16	-0.0542175	0.0833333	Ip	both	input	GM	inflammatory	NA	0.444099	0.915218	UNKNOWN	C57BL_6	TLR2
Coban_2006_FIG5A	Coban_2006	21	28	13.986	10.3497	0.111522	-14	0.111522	0.0833333	Ip	both	input	GM	inflammatory	NA	0.444099	0.915218	UNKNOWN	C57BL_6	TLR2
Coban_2006_FIG5A	Coban_2006	21	28	12.5874	17.6223	0.141053	-12	-0.141053	0.0833333	Ip	both	input	GM	inflammatory	NA	0.444099	0.915218	UNKNOWN	C57BL_6	TLR2
Coban_2006_FIG5A	Coban_2006	21	28	24.6154	27.972	0.0762814	-10	-0.0762814	0.0833333	Ip	both	input	GM	inflammatory	NA	0.444099	0.915218	UNKNOWN	C57BL_6	TLR2
Coban_2006_FIG5A	Coban_2006	21	28	37.7622	59.5804	0.440068	-8	-0.440068	0.0833333	Ip	both	input	GM	inflammatory	NA	0.444099	0.915218	UNKNOWN	C57BL_6	TLR2
Coban_2006_FIG5A	Coban_2006	21	28	48.1118	63.4965	0.311093	-6	-0.311093	0.0833333	Ip	both	input	GM	inflammatory	NA	0.444099	0.915218	UNKNOWN	C57BL_6	TLR2
Coban_2006_FIG5A	Coban_2006	21	28	59.3007	58.4615	0.0170554	-4	0.0170554	0.0833333	Ip	both	input	GM	inflammatory	NA	0.444099	0.915218	UNKNOWN	C57BL_6	TLR2
Coban_2006_FIG5A	Coban_2006	21	28	64.0559	74.4056	0.224966	-2	-0.224966	0.0833333	Ip	both	input	GM	inflammatory	NA	0.444099	0.915218	UNKNOWN	C57BL_6	TLR2
Coban_2006_FIG5A	Coban_2006	21	28	57.9021	77.2028	0.416556	0	-0.416556	0.0833333	Ip	both	input	GM	inflammatory	NA	0.444099	0.915218	UNKNOWN	C57BL_6	TLR2
Coban_2006_FIG5B	Coban_2006	19	27	1.3986	3.9161	0.161333	-18	-0.161333	0.0896686	Ip	both	input	GM	inflammatory	NA	0.444099	0.915218	UNKNOWN	C57BL_6	TLR9
Coban_2006_FIG5B	Coban_2006	19	27	3.6364	5.874	0.105865	-16	-0.105865	0.0896686	Ip	both	input	GM	inflammatory	NA	0.444099	0.915218	UNKNOWN	C57BL_6	TLR9
Coban_2006_FIG5B	Coban_2006	19	27	14.5455	13.4266	0.0322656	-14	0.0322656	0.0896686	Ip	both	input	GM	inflammatory	NA	0.444099	0.915218	UNKNOWN	C57BL_6	TLR9
Coban_2006_FIG5B	Coban_2006	19	27	12.3077	19.5804	0.199863	-12	-0.199863	0.0896686	Ip	both	input	GM	inflammatory	NA	0.444099	0.915218	UNKNOWN	C57BL_6	TLR9
Coban_2006_FIG5B	Coban_2006	19	27	NA	25.1748	NA	-10	NA	0.0896686	Ip	both	input	GM	inflammatory	NA	0.444099	0.915218	UNKNOWN	C57BL_6	TLR9
Coban_2006_FIG5B	Coban_2006	19	27	37.2028	22.0979	0.3332	-8	0.3332	0.0896686	Ip	both	input	GM	inflammatory	NA	0.444099	0.915218	UNKNOWN	C57BL_6	TLR9
Coban_2006_FIG5B	Coban_2006	19	27	32.1678	36.3636	0.0884458	-6	-0.0884458	0.0896686	Ip	both	input	GM	inflammatory	NA	0.444099	0.915218	UNKNOWN	C57BL_6	TLR9
Coban_2006_FIG5B	Coban_2006	19	27	59.021	59.3007	0.00569033	-4	-0.00569033	0.0896686	Ip	both	input	GM	inflammatory	NA	0.444099	0.915218	UNKNOWN	C57BL_6	TLR9
Coban_2006_FIG5B	Coban_2006	19	27	61.8182	74.1259	0.264905	-2	-0.264905	0.0896686	Ip	both	input	GM	inflammatory	NA	0.444099	0.915218	UNKNOWN	C57BL_6	TLR9
Coban_2006_FIG5B	Coban_2006	19	27	43.9161	58.4615	0.292029	0	-0.292029	0.0896686	Ip	both	input	GM	inflammatory	NA	0.444099	0.915218	UNKNOWN	C57BL_6	TLR9
Coban_2006_FIG5C	Coban_2006	20	28	1.4306	2.8325	0.0984208	-18	-0.0984208	0.0857143	Ip	both	input	GM	inflammatory	NA	0.444099	0.915218	UNKNOWN	C57BL_6	TLR4
Coban_2006_FIG5C	Coban_2006	20	28	3.4221	5.6662	0.108568	-16	-0.108568	0.0857143	Ip	both	input	GM	inflammatory	NA	0.444099	0.915218	UNKNOWN	C57BL_6	TLR4
Coban_2006_FIG5C	Coban_2006	20	28	14.1094	13.8288	0.00809434	-14	0.00809434	0.0857143	Ip	both	input	GM	inflammatory	NA	0.444099	0.915218	UNKNOWN	C57BL_6	TLR4
Coban_2006_FIG5C	Coban_2006	20	28	11.8933	13.5764	0.050514	-12	-0.050514	0.0857143	Ip	both	input	GM	inflammatory	NA	0.444099	0.915218	UNKNOWN	C57BL_6	TLR4
Coban_2006_FIG5C	Coban_2006	20	28	24.5441	12.4828	0.314423	-10	0.314423	0.0857143	Ip	both	input	GM	inflammatory	NA	0.444099	0.915218	UNKNOWN	C57BL_6	TLR4
Coban_2006_FIG5C	Coban_2006	20	28	37.7559	41.683	0.0802812	-8	-0.0802812	0.0857143	Ip	both	input	GM	inflammatory	NA	0.444099	0.915218	UNKNOWN	C57BL_6	TLR4
Coban_2006_FIG5C	Coban_2006	20	28	47.882	51.2487	0.0673493	-6	-0.0673493	0.0857143	Ip	both	input	GM	inflammatory	NA	0.444099	0.915218	UNKNOWN	C57BL_6	TLR4
Coban_2006_FIG5C	Coban_2006	20	28	59.6919	56.0448	0.0738804	-4	0.0738804	0.0857143	Ip	both	input	GM	inflammatory	NA	0.444099	0.915218	UNKNOWN	C57BL_6	TLR4
Coban_2006_FIG5C	Coban_2006	20	28	63.927	60.281	0.0751764	-2	0.0751764	0.0857143	Ip	both	input	GM	inflammatory	NA	0.444099	0.915218	UNKNOWN	C57BL_6	TLR4
Coban_2006_FIG5C	Coban_2006	20	28	58.065	54.9794	0.0622544	0	0.0622544	0.0857143	Ip	both	input	GM	inflammatory	NA	0.444099	0.915218	UNKNOWN	C57BL_6	TLR4
Coban_2006_FIG5D	Coban_2006	5	5	1.6783	2.2378	0.0404841	-4	-0.0404841	0.4	Ip	both	input	GM	inflammatory	NA	0.444099	0.915218	UNKNOWN	C57BL_6	TLR5
Coban_2006_FIG5D	Coban_2006	5	5	3.9161	5.5944	0.0791627	-2	-0.0791627	0.4	Ip	both	input	GM	inflammatory	NA	0.444099	0.915218	UNKNOWN	C57BL_6	TLR5
Coban_2006_FIG5D	Coban_2006	5	5	15.6643	17.9021	0.0599097	0	-0.0599097	0.4	Ip	both	input	GM	inflammatory	NA	0.444099	0.915218	UNKNOWN	C57BL_6	TLR5
Coban_2006_FIG5E	Coban_2006	5	5	1.0187	2.0085	0.082195	-4	-0.082195	0.4	Ip	both	input	GM	inflammatory	NA	0.444099	0.915218	UNKNOWN	C57BL_6	TLR7
Coban_2006_FIG5E	Coban_2006	5	5	3.1686	5.4311	0.112501	-2	-0.112501	0.4	Ip	both	input	GM	inflammatory	NA	0.444099	0.915218	UNKNOWN	C57BL_6	TLR7
Coban_2006_FIG5E	Coban_2006	5	5	10.2682	29.2215	0.489838	0	-0.489838	0.4	Ip	both	input	GM	inflammatory	NA	0.444099	0.915218	UNKNOWN	C57BL_6	TLR7
Maglinao_2013_FIG1B	Maglinao_2013	8	8	0.0681	0	0.0521979	-11	0.0521979	0.25	Ip	myeloid	input	GM	regulatory	NA	-0.555901	0.915218	FEMALE	C57BL_6	DCIR
Maglinao_2013_FIG1B	Maglinao_2013	8	8	3.3302	3.3302	0	-4	0	0.25	Ip	myeloid	input	GM	regulatory	NA	-0.555901	0.915218	FEMALE	C57BL_6	DCIR
Maglinao_2013_FIG1B	Maglinao_2013	8	8	18.5937	16.6169	0.0519214	0	0.0519214	0.25	Ip	myeloid	input	GM	regulatory	NA	-0.555901	0.915218	FEMALE	C57BL_6	DCIR
Kain_2009_FIG1B	Kain_2009	10	10	0	0	0	-8	0	0.2	Ip	myeloid	input	GM	inflammatory	NA	2.4441	0.915218	FEMALE	ICR	NOD-Like Receptors
Kain_2009_FIG1B	Kain_2009	10	10	2.8811	2.9653	0.00499846	-6	-0.00499846	0.2	Ip	myeloid	input	GM	inflammatory	NA	2.4441	0.915218	FEMALE	ICR	NOD-Like Receptors
Kain_2009_FIG1B	Kain_2009	10	10	11.6501	11.3973	0.00791724	-4	0.00791724	0.2	Ip	myeloid	input	GM	inflammatory	NA	2.4441	0.915218	FEMALE	ICR	NOD-Like Receptors
Kain_2009_FIG1B	Kain_2009	10	10	15.1953	17.0489	0.0504249	-2	-0.0504249	0.2	Ip	myeloid	input	GM	inflammatory	NA	2.4441	0.915218	FEMALE	ICR	NOD-Like Receptors
Kain_2009_FIG1B	Kain_2009	10	10	34.2434	NA	NA	0	NA	0.2	Ip	myeloid	input	GM	inflammatory	NA	2.4441	0.915218	FEMALE	ICR	NOD-Like Receptors
Tamura_2014_FIG1E	Tamura_2014	3	3	2.1254	2.616	0.0322904	-8	-0.0322904	0.666667	Ip	myeloid	input	NA	regulatory	cc	NA	-1.08478	UNKNOWN	C57BL_6CrSlc	FLT3, MyD88
Tamura_2014_FIG1E	Tamura_2014	3	3	7.9983	7.9983	0	-6	0	0.666667	Ip	myeloid	input	NA	regulatory	cc	NA	-1.08478	UNKNOWN	C57BL_6CrSlc	FLT3, MyD88
Tamura_2014_FIG1E	Tamura_2014	3	3	12.0992	14.6496	0.0750074	-3	-0.0750074	0.666667	Ip	myeloid	input	NA	regulatory	cc	NA	-1.08478	UNKNOWN	C57BL_6CrSlc	FLT3, MyD88
Tamura_2014_FIG1E	Tamura_2014	3	3	21.5945	29.0505	0.171875	0	-0.171875	0.666667	Ip	myeloid	input	NA	regulatory	cc	NA	-1.08478	UNKNOWN	C57BL_6CrSlc	FLT3, MyD88
Tamura_2014_FIG1F	Tamura_2014	3	4	1.9285	1.0666	0.0717198	-2	0.0717198	0.583333	Ip	myeloid	input	NA	regulatory	cc	NA	-1.08478	UNKNOWN	C57BL_6CrSlc	FLT3, TRIF
Tamura_2014_FIG1F	Tamura_2014	3	4	18.527	5.3578	0.422763	0	0.422763	0.583333	Ip	myeloid	input	NA	regulatory	cc	NA	-1.08478	UNKNOWN	C57BL_6CrSlc	FLT3, TRIF
Tamura_2014_FIG2A	Tamura_2014	4	5	4.8441	3.5587	0.0642552	-13	0.0642552	0.45	Ip	both	input	NA	regulatory	cc	NA	-1.08478	UNKNOWN	C57BL_6CrSlc	IFNg
Tamura_2014_FIG2A	Tamura_2014	4	5	8.9672	5.0186	0.156359	-11	0.156359	0.45	Ip	both	input	NA	regulatory	cc	NA	-1.08478	UNKNOWN	C57BL_6CrSlc	IFNg
Tamura_2014_FIG2A	Tamura_2014	4	5	17.8605	14.0038	0.105558	-8	0.105558	0.45	Ip	both	input	NA	regulatory	cc	NA	-1.08478	UNKNOWN	C57BL_6CrSlc	IFNg
Tamura_2014_FIG2A	Tamura_2014	4	5	17.8466	19.4995	0.0424246	-5	-0.0424246	0.45	Ip	both	input	NA	regulatory	cc	NA	-1.08478	UNKNOWN	C57BL_6CrSlc	IFNg
Tamura_2014_FIG2A	Tamura_2014	4	5	33.8014	32.9752	0.0175194	0	0.0175194	0.45	Ip	both	input	NA	regulatory	cc	NA	-1.08478	UNKNOWN	C57BL_6CrSlc	IFNg
Tamura_2014_FIG6	Tamura_2014	3	3	7.4784	5.0587	0.100278	-5	0.100278	0.666667	Ip	myeloid	input	Drug	regulatory	cc	NA	-1.08478	UNKNOWN	C57BL_6CrSlc	chemokine signaling
Tamura_2014_FIG6	Tamura_2014	3	3	29.2283	19.332	0.231888	-3	0.231888	0.666667	Ip	myeloid	input	Drug	regulatory	cc	NA	-1.08478	UNKNOWN	C57BL_6CrSlc	chemokine signaling
Tamura_2014_FIG6	Tamura_2014	3	3	NA	30.5152	NA	0	NA	0.666667	Ip	myeloid	input	Drug	regulatory	cc	NA	-1.08478	UNKNOWN	C57BL_6CrSlc	chemokine signaling
Tamura_2014_FIG6.1	Tamura_2014	4	4	NA	2.0901	NA	-5	NA	0.5	Ip	myeloid	input	Drug	regulatory	cc	NA	-1.08478	UNKNOWN	C57BL_6CrSlc	chemokine signaling
Tamura_2014_FIG6.1	Tamura_2014	4	4	4.9266	7.1259	0.0927935	-3	-0.0927935	0.5	Ip	myeloid	input	Drug	regulatory	cc	NA	-1.08478	UNKNOWN	C57BL_6CrSlc	chemokine signaling
Tamura_2014_FIG6.1	Tamura_2014	4	4	20.2885	21.3881	0.0270757	0	-0.0270757	0.5	Ip	myeloid	input	Drug	regulatory	cc	NA	-1.08478	UNKNOWN	C57BL_6CrSlc	chemokine signaling
Wu_2017_FIG2C	Wu_2017	15	15	0.5842	0.701	0.0146326	-6	-0.0146326	0.133333	Ip	both	input	Drug	regulatory	NA	3.4441	-0.0847824	UNKNOWN	C57BL_6	MEK1/2
Wu_2017_FIG2C	Wu_2017	15	15	3.1548	2.1032	0.0660553	-4	0.0660553	0.133333	Ip	both	input	Drug	regulatory	NA	3.4441	-0.0847824	UNKNOWN	C57BL_6	MEK1/2
Wu_2017_FIG2C	Wu_2017	15	15	10.3992	5.8423	0.16844	-2	0.16844	0.133333	Ip	both	input	Drug	regulatory	NA	3.4441	-0.0847824	UNKNOWN	C57BL_6	MEK1/2
Wu_2017_FIG2C	Wu_2017	15	15	13.7877	6.8939	0.229502	0	0.229502	0.133333	Ip	both	input	Drug	regulatory	NA	3.4441	-0.0847824	UNKNOWN	C57BL_6	MEK1/2
Wu_2017_FIG2F	Wu_2017	10	10	0.6473	0.9757	0.0367937	-6	-0.0367937	0.2	Ip	both	input	Drug	regulatory	NA	3.4441	-0.0847824	UNKNOWN	C57BL_6	MEK1/2
Wu_2017_FIG2F	Wu_2017	10	10	3.1542	2.7168	0.0259301	-4	0.0259301	0.2	Ip	both	input	Drug	regulatory	NA	3.4441	-0.0847824	UNKNOWN	C57BL_6	MEK1/2
Wu_2017_FIG2F	Wu_2017	10	10	11.7869	7.3017	0.153664	-2	0.153664	0.2	Ip	both	input	Drug	regulatory	NA	3.4441	-0.0847824	UNKNOWN	C57BL_6	MEK1/2
Wu_2017_FIG2F	Wu_2017	10	10	13.9654	9.4804	0.140021	0	0.140021	0.2	Ip	both	input	Drug	regulatory	NA	3.4441	-0.0847824	UNKNOWN	C57BL_6	MEK1/2
